# Supplementary material for: Stereoselective nucleophilic addition reactions to cyclic N-acyliminium ions using the indirect cation pool method: Elucidation of stereoselectivity by spectroscopic conformational analysis and DFT calculations
Source: Beilstein J Org Chem. 2018 May 24;14:1192–202. doi: 10.3762/bjoc.14.100 (PMC6009180; doi:10.3762/bjoc.14.100)
Supplement: File 2 — X-ray structure analysis data for 1a (CCDC-1813600), 1b (CCDC-1813582), 1d (CCDC-1813594), 1e (CCDC-1813595), 1f (CCDC-1813596). These data can be obtained free of charge from The Cambridge Crystallographic Data Centre via http://www.ccdc.cam.ac.uk/data_request/cif. X-ray analysis of 1a–f. [file Beilstein_J_Org_Chem-14-1192-s002.cif]

data_1a

_audit_creation_method            'SHELXL-2014/7'
_shelx_SHELXL_version_number      '2014/7'
_chemical_name_systematic         ?
_chemical_name_common             ?
_chemical_melting_point           ?
_chemical_formula_moiety          'C22 H27 N O2 S'
_chemical_formula_sum             'C22 H27 N O2 S'
_chemical_formula_weight          369.50

loop_
 _atom_type_symbol
 _atom_type_description
 _atom_type_scat_dispersion_real
 _atom_type_scat_dispersion_imag
 _atom_type_scat_source
 'C'  'C'   0.0033   0.0016
 'International Tables Vol C Tables 4.2.6.8 and 6.1.1.4'
 'H'  'H'   0.0000   0.0000
 'International Tables Vol C Tables 4.2.6.8 and 6.1.1.4'
 'N'  'N'   0.0061   0.0033
 'International Tables Vol C Tables 4.2.6.8 and 6.1.1.4'
 'O'  'O'   0.0106   0.0060
 'International Tables Vol C Tables 4.2.6.8 and 6.1.1.4'
 'S'  'S'   0.1246   0.1234
 'International Tables Vol C Tables 4.2.6.8 and 6.1.1.4'

_space_group_crystal_system       triclinic
_space_group_IT_number            2
_space_group_name_H-M_alt         'P -1'
_space_group_name_Hall            '-P 1'

_shelx_space_group_comment
;
The symmetry employed for this shelxl refinement is uniquely defined
by the following loop, which should always be used as a source of
symmetry information in preference to the above space-group names.
They are only intended as comments.
;

loop_
 _space_group_symop_operation_xyz
 'x, y, z'
 '-x, -y, -z'

_cell_length_a                    6.334(6)
_cell_length_b                    9.919(8)
_cell_length_c                    16.374(16)
_cell_angle_alpha                 89.62(3)
_cell_angle_beta                  88.65(3)
_cell_angle_gamma                 75.52(2)
_cell_volume                      995.8(16)
_cell_formula_units_Z             2
_cell_measurement_temperature     100

_cell_measurement_reflns_used     3530

_cell_measurement_theta_min       2.5

_cell_measurement_theta_max       31.4


_exptl_crystal_description        Block

_exptl_crystal_colour             Colorless

_exptl_crystal_density_meas       ?
_exptl_crystal_density_method     ?
_exptl_crystal_density_diffrn     1.232
_exptl_crystal_F_000              396
_exptl_transmission_factor_min    ?
_exptl_transmission_factor_max    ?
_exptl_crystal_size_max           0.09

_exptl_crystal_size_mid           0.08

_exptl_crystal_size_min           0.05

_exptl_absorpt_coefficient_mu     0.178
_shelx_estimated_absorpt_T_min    0.984
_shelx_estimated_absorpt_T_max    0.991
_exptl_absorpt_correction_type    Multi-scan

_exptl_absorpt_correction_T_min   0.567

_exptl_absorpt_correction_T_max   1.000

_exptl_absorpt_process_details    'REQAB (Rigaku, 1998)'

_exptl_absorpt_special_details    ?
_diffrn_ambient_temperature       100

_diffrn_radiation_wavelength      0.71075
_diffrn_radiation_type            MoK\a
_diffrn_source                    'Rotating Anode'
_diffrn_measurement_device_type
;
Rigaku CrystalClear-SM Expert 2.0 r16
;

_diffrn_measurement_method        'profile data from \w-scans'

_diffrn_detector_area_resol_mean  28.5714

_diffrn_reflns_number             13987
_diffrn_reflns_av_unetI/netI      0.1379
_diffrn_reflns_av_R_equivalents   0.0905
_diffrn_reflns_limit_h_min        -9
_diffrn_reflns_limit_h_max        8
_diffrn_reflns_limit_k_min        -14
_diffrn_reflns_limit_k_max        14
_diffrn_reflns_limit_l_min        -22
_diffrn_reflns_limit_l_max        23
_diffrn_reflns_theta_min          1.244
_diffrn_reflns_theta_max          31.404
_diffrn_reflns_theta_full         25.242
_diffrn_measured_fraction_theta_max   0.885
_diffrn_measured_fraction_theta_full  0.997
_diffrn_reflns_Laue_measured_fraction_max    0.885
_diffrn_reflns_Laue_measured_fraction_full   0.997
_diffrn_reflns_point_group_measured_fraction_max   0.885
_diffrn_reflns_point_group_measured_fraction_full  0.997
_reflns_number_total              5818
_reflns_number_gt                 3276
_reflns_threshold_expression      'I > 2\s(I)'
_reflns_Friedel_coverage          0.000
_reflns_Friedel_fraction_max      .
_reflns_Friedel_fraction_full     .

_reflns_special_details
;
 Reflections were merged by SHELXL according to the crystal
 class for the calculation of statistics and refinement.

 _reflns_Friedel_fraction is defined as the number of unique
 Friedel pairs measured divided by the number that would be
 possible theoretically, ignoring centric projections and
 systematic absences.
;

_computing_data_collection
;
Rigaku CrystalClear-SM Expert 2.0 r16
;
_computing_cell_refinement
;
Rigaku CrystalClear-SM Expert 2.0 r16
;
_computing_data_reduction
;
Rigaku CrystalClear-SM Expert 2.0 r16
;
_computing_structure_solution     'SIR2014 (Burla, et al., 2014)'

_computing_structure_refinement 'SHELXL-2014/7 (Sheldrick, 2014)'
_computing_molecular_graphics 'Yadokari-XG 2009 (Wakita Nemoto et al., 2009)'

_computing_publication_material
;Yadokari-XG 2009 (Wakita,Nemoto et al., 2009)
;

_refine_special_details           ?
_refine_ls_structure_factor_coef  Fsqd
_refine_ls_matrix_type            full
_refine_ls_weighting_scheme       calc
_refine_ls_weighting_details
'w=1/[\s^2^(Fo^2^)+(0.0961P)^2^] where P=(Fo^2^+2Fc^2^)/3'
_atom_sites_solution_primary      ?
_atom_sites_solution_secondary    ?
_atom_sites_solution_hydrogens    geom
_refine_ls_hydrogen_treatment     constr

_refine_ls_extinction_method      none
_refine_ls_extinction_coef        .
_refine_ls_number_reflns          5818
_refine_ls_number_parameters      238
_refine_ls_number_restraints      0
_refine_ls_R_factor_all           0.1455
_refine_ls_R_factor_gt            0.0753
_refine_ls_wR_factor_ref          0.2375
_refine_ls_wR_factor_gt           0.1651
_refine_ls_goodness_of_fit_ref    1.049
_refine_ls_restrained_S_all       1.049
_refine_ls_shift/su_max           0.000
_refine_ls_shift/su_mean          0.000

loop_
 _atom_site_label
 _atom_site_type_symbol
 _atom_site_fract_x
 _atom_site_fract_y
 _atom_site_fract_z
 _atom_site_U_iso_or_equiv
 _atom_site_adp_type
 _atom_site_occupancy
 _atom_site_site_symmetry_order
 _atom_site_calc_flag
 _atom_site_refinement_flags_posn
 _atom_site_refinement_flags_adp
 _atom_site_refinement_flags_occupancy
 _atom_site_disorder_assembly
 _atom_site_disorder_group
N1 N 0.1013(4) 0.7933(3) 0.31808(15) 0.0188(6) Uani 1 1 d . . . . .
C1 C 0.3120(5) 0.8061(3) 0.34647(18) 0.0190(6) Uani 1 1 d . . . . .
H1 H 0.4275 0.7647 0.3048 0.023 Uiso 1 1 calc R U . . .
C2 C 0.3645(5) 0.7277(3) 0.42762(18) 0.0190(6) Uani 1 1 d . . . . .
H2 H 0.5010 0.7441 0.4488 0.023 Uiso 1 1 calc R U . . .
H2A H 0.3893 0.6265 0.4176 0.023 Uiso 1 1 calc R U . . .
C3 C 0.1805(5) 0.7731(3) 0.49276(17) 0.0178(6) Uani 1 1 d . . . . .
H3 H 0.1648 0.8740 0.5046 0.021 Uiso 1 1 calc R U . . .
C4 C -0.0347(5) 0.7584(4) 0.45709(19) 0.0226(7) Uani 1 1 d . . . . .
H4 H -0.0264 0.6586 0.4482 0.027 Uiso 1 1 calc R U . . .
H4A H -0.1554 0.7951 0.4968 0.027 Uiso 1 1 calc R U . . .
C5 C -0.0833(5) 0.8366(4) 0.37649(18) 0.0210(7) Uani 1 1 d . . . . .
H5 H -0.2157 0.8180 0.3530 0.025 Uiso 1 1 calc R U . . .
H5A H -0.1120 0.9380 0.3865 0.025 Uiso 1 1 calc R U . . .
C6 C 0.2427(5) 0.6920(3) 0.57197(18) 0.0193(6) Uani 1 1 d . . . . .
C7 C 0.4241(5) 0.7086(3) 0.61427(19) 0.0226(7) Uani 1 1 d . . . . .
H7 H 0.5045 0.7709 0.5936 0.027 Uiso 1 1 calc R U . . .
C8 C 0.4884(6) 0.6357(4) 0.6858(2) 0.0267(7) Uani 1 1 d . . . . .
H8 H 0.6120 0.6484 0.7136 0.032 Uiso 1 1 calc R U . . .
C9 C 0.3727(6) 0.5445(3) 0.7167(2) 0.0279(8) Uani 1 1 d . . . . .
H9 H 0.4175 0.4935 0.7653 0.034 Uiso 1 1 calc R U . . .
C10 C 0.1897(6) 0.5283(3) 0.6758(2) 0.0268(8) Uani 1 1 d . . . . .
H10 H 0.1086 0.4668 0.6970 0.032 Uiso 1 1 calc R U . . .
C11 C 0.1254(5) 0.6014(3) 0.60433(19) 0.0224(7) Uani 1 1 d . . . . .
H11 H 0.0003 0.5898 0.5771 0.027 Uiso 1 1 calc R U . . .
C12 C 0.0605(5) 0.7674(3) 0.23881(18) 0.0180(6) Uani 1 1 d . . . . .
O1 O -0.1201(3) 0.7674(2) 0.21429(13) 0.0231(5) Uani 1 1 d . . . . .
O2 O 0.2464(3) 0.7354(2) 0.19266(12) 0.0200(5) Uani 1 1 d . . . . .
S1 S 0.31478(14) 0.99038(9) 0.36438(5) 0.0231(2) Uani 1 1 d . . . . .
C13 C 0.2338(5) 0.7153(3) 0.10340(18) 0.0206(7) Uani 1 1 d . . . . .
C14 C 0.4719(5) 0.6918(4) 0.0755(2) 0.0293(8) Uani 1 1 d . . . . .
H14 H 0.5259 0.7724 0.0907 0.044 Uiso 1 1 calc R U . . .
H14A H 0.4833 0.6799 0.0160 0.044 Uiso 1 1 calc R U . . .
H14B H 0.5595 0.6080 0.1018 0.044 Uiso 1 1 calc R U . . .
C15 C 0.1499(6) 0.5872(4) 0.0865(2) 0.0298(8) Uani 1 1 d . . . . .
H15 H 0.2350 0.5077 0.1172 0.045 Uiso 1 1 calc R U . . .
H15A H 0.1648 0.5662 0.0280 0.045 Uiso 1 1 calc R U . . .
H15B H -0.0040 0.6054 0.1035 0.045 Uiso 1 1 calc R U . . .
C16 C 0.0972(6) 0.8480(4) 0.0647(2) 0.0283(8) Uani 1 1 d . . . . .
H16 H -0.0572 0.8579 0.0788 0.042 Uiso 1 1 calc R U . . .
H16A H 0.1180 0.8426 0.0052 0.042 Uiso 1 1 calc R U . . .
H16B H 0.1430 0.9285 0.0853 0.042 Uiso 1 1 calc R U . . .
C17 C 0.2842(5) 1.0617(3) 0.26418(19) 0.0213(7) Uani 1 1 d . . . . .
C18 C 0.4630(5) 1.0443(4) 0.2103(2) 0.0251(7) Uani 1 1 d . . . . .
H18 H 0.6006 0.9871 0.2253 0.030 Uiso 1 1 calc R U . . .
C19 C 0.4398(6) 1.1108(4) 0.1348(2) 0.0287(8) Uani 1 1 d . . . . .
H19 H 0.5621 1.0992 0.0985 0.034 Uiso 1 1 calc R U . . .
C20 C 0.2389(6) 1.1941(3) 0.1122(2) 0.0264(7) Uani 1 1 d . . . . .
H20 H 0.2242 1.2398 0.0607 0.032 Uiso 1 1 calc R U . . .
C21 C 0.0596(6) 1.2104(4) 0.1650(2) 0.0262(7) Uani 1 1 d . . . . .
H21 H -0.0780 1.2670 0.1495 0.031 Uiso 1 1 calc R U . . .
C22 C 0.0808(5) 1.1440(3) 0.2405(2) 0.0240(7) Uani 1 1 d . . . . .
H22 H -0.0426 1.1545 0.2762 0.029 Uiso 1 1 calc R U . . .

loop_
 _atom_site_aniso_label
 _atom_site_aniso_U_11
 _atom_site_aniso_U_22
 _atom_site_aniso_U_33
 _atom_site_aniso_U_23
 _atom_site_aniso_U_13
 _atom_site_aniso_U_12
N1 0.0148(12) 0.0264(15) 0.0168(12) -0.0023(10) -0.0008(9) -0.0080(11)
C1 0.0158(15) 0.0203(17) 0.0214(14) 0.0011(12) 0.0013(11) -0.0061(13)
C2 0.0161(15) 0.0212(16) 0.0214(14) 0.0022(12) -0.0018(11) -0.0078(13)
C3 0.0160(14) 0.0194(16) 0.0191(14) 0.0005(11) 0.0004(11) -0.0065(12)
C4 0.0176(15) 0.0299(19) 0.0234(15) -0.0013(13) 0.0026(12) -0.0119(14)
C5 0.0134(14) 0.0291(18) 0.0197(14) -0.0033(12) 0.0010(11) -0.0040(13)
C6 0.0232(16) 0.0202(16) 0.0166(13) -0.0038(11) 0.0032(11) -0.0096(13)
C7 0.0202(16) 0.0269(18) 0.0221(15) -0.0011(13) 0.0008(12) -0.0085(14)
C8 0.0246(18) 0.0300(19) 0.0243(16) 0.0009(14) -0.0022(13) -0.0044(15)
C9 0.038(2) 0.0221(18) 0.0200(15) 0.0034(13) 0.0012(13) -0.0007(16)
C10 0.036(2) 0.0210(18) 0.0239(16) -0.0011(13) 0.0086(14) -0.0094(16)
C11 0.0262(17) 0.0189(17) 0.0238(15) -0.0024(12) 0.0015(12) -0.0089(14)
C12 0.0136(14) 0.0202(16) 0.0207(14) 0.0008(11) -0.0005(11) -0.0053(13)
O1 0.0166(11) 0.0317(14) 0.0219(11) 0.0002(9) -0.0027(8) -0.0075(10)
O2 0.0142(11) 0.0308(13) 0.0153(10) -0.0011(9) 0.0008(8) -0.0062(10)
S1 0.0275(5) 0.0237(5) 0.0206(4) 0.0006(3) -0.0011(3) -0.0110(4)
C13 0.0243(17) 0.0239(17) 0.0148(13) 0.0006(11) -0.0015(11) -0.0081(14)
C14 0.0230(18) 0.042(2) 0.0223(16) -0.0039(15) 0.0046(13) -0.0079(16)
C15 0.036(2) 0.029(2) 0.0268(17) -0.0058(14) 0.0016(14) -0.0117(17)
C16 0.0303(19) 0.030(2) 0.0242(16) 0.0061(14) -0.0031(13) -0.0065(16)
C17 0.0247(17) 0.0206(17) 0.0214(15) 0.0002(12) 0.0003(12) -0.0107(14)
C18 0.0188(16) 0.0267(19) 0.0297(17) 0.0025(14) 0.0019(13) -0.0057(15)
C19 0.0274(18) 0.034(2) 0.0273(17) 0.0017(14) 0.0037(13) -0.0127(16)
C20 0.034(2) 0.0226(18) 0.0246(16) 0.0042(13) -0.0003(14) -0.0119(16)
C21 0.0242(17) 0.0235(18) 0.0298(17) 0.0007(13) -0.0004(13) -0.0042(15)
C22 0.0225(17) 0.0251(18) 0.0248(16) -0.0030(13) 0.0010(12) -0.0069(14)

_geom_special_details
;
 All esds (except the esd in the dihedral angle between two l.s. planes)
 are estimated using the full covariance matrix.  The cell esds are taken
 into account individually in the estimation of esds in distances, angles
 and torsion angles; correlations between esds in cell parameters are only
 used when they are defined by crystal symmetry.  An approximate (isotropic)
 treatment of cell esds is used for estimating esds involving l.s. planes.
;

loop_
 _geom_bond_atom_site_label_1
 _geom_bond_atom_site_label_2
 _geom_bond_distance
 _geom_bond_site_symmetry_2
 _geom_bond_publ_flag
N1 C12 1.368(4) . ?
N1 C1 1.459(4) . ?
N1 C5 1.472(4) . ?
C1 C2 1.536(4) . ?
C1 S1 1.858(3) . ?
C1 H1 1.0000 . ?
C2 C3 1.544(4) . ?
C2 H2 0.9900 . ?
C2 H2A 0.9900 . ?
C3 C6 1.529(4) . ?
C3 C4 1.536(4) . ?
C3 H3 1.0000 . ?
C4 C5 1.524(4) . ?
C4 H4 0.9900 . ?
C4 H4A 0.9900 . ?
C5 H5 0.9900 . ?
C5 H5A 0.9900 . ?
C6 C11 1.396(4) . ?
C6 C7 1.400(4) . ?
C7 C8 1.387(5) . ?
C7 H7 0.9500 . ?
C8 C9 1.386(5) . ?
C8 H8 0.9500 . ?
C9 C10 1.397(5) . ?
C9 H9 0.9500 . ?
C10 C11 1.387(5) . ?
C10 H10 0.9500 . ?
C11 H11 0.9500 . ?
C12 O1 1.221(4) . ?
C12 O2 1.354(4) . ?
O2 C13 1.483(4) . ?
S1 C17 1.778(4) . ?
C13 C15 1.524(5) . ?
C13 C16 1.525(5) . ?
C13 C14 1.527(5) . ?
C14 H14 0.9800 . ?
C14 H14A 0.9800 . ?
C14 H14B 0.9800 . ?
C15 H15 0.9800 . ?
C15 H15A 0.9800 . ?
C15 H15B 0.9800 . ?
C16 H16 0.9800 . ?
C16 H16A 0.9800 . ?
C16 H16B 0.9800 . ?
C17 C18 1.395(4) . ?
C17 C22 1.404(5) . ?
C18 C19 1.391(5) . ?
C18 H18 0.9500 . ?
C19 C20 1.390(5) . ?
C19 H19 0.9500 . ?
C20 C21 1.389(5) . ?
C20 H20 0.9500 . ?
C21 C22 1.390(5) . ?
C21 H21 0.9500 . ?
C22 H22 0.9500 . ?

loop_
 _geom_angle_atom_site_label_1
 _geom_angle_atom_site_label_2
 _geom_angle_atom_site_label_3
 _geom_angle
 _geom_angle_site_symmetry_1
 _geom_angle_site_symmetry_3
 _geom_angle_publ_flag
C12 N1 C1 124.1(2) . . ?
C12 N1 C5 119.1(2) . . ?
C1 N1 C5 115.8(2) . . ?
N1 C1 C2 109.8(2) . . ?
N1 C1 S1 112.0(2) . . ?
C2 C1 S1 107.5(2) . . ?
N1 C1 H1 109.1 . . ?
C2 C1 H1 109.1 . . ?
S1 C1 H1 109.1 . . ?
C1 C2 C3 112.7(3) . . ?
C1 C2 H2 109.1 . . ?
C3 C2 H2 109.1 . . ?
C1 C2 H2A 109.1 . . ?
C3 C2 H2A 109.1 . . ?
H2 C2 H2A 107.8 . . ?
C6 C3 C4 114.2(2) . . ?
C6 C3 C2 110.1(3) . . ?
C4 C3 C2 108.9(2) . . ?
C6 C3 H3 107.8 . . ?
C4 C3 H3 107.8 . . ?
C2 C3 H3 107.8 . . ?
C5 C4 C3 111.8(2) . . ?
C5 C4 H4 109.3 . . ?
C3 C4 H4 109.3 . . ?
C5 C4 H4A 109.3 . . ?
C3 C4 H4A 109.3 . . ?
H4 C4 H4A 107.9 . . ?
N1 C5 C4 110.8(3) . . ?
N1 C5 H5 109.5 . . ?
C4 C5 H5 109.5 . . ?
N1 C5 H5A 109.5 . . ?
C4 C5 H5A 109.5 . . ?
H5 C5 H5A 108.1 . . ?
C11 C6 C7 118.2(3) . . ?
C11 C6 C3 122.6(3) . . ?
C7 C6 C3 119.1(3) . . ?
C8 C7 C6 121.2(3) . . ?
C8 C7 H7 119.4 . . ?
C6 C7 H7 119.4 . . ?
C9 C8 C7 120.1(3) . . ?
C9 C8 H8 120.0 . . ?
C7 C8 H8 120.0 . . ?
C8 C9 C10 119.3(3) . . ?
C8 C9 H9 120.3 . . ?
C10 C9 H9 120.3 . . ?
C11 C10 C9 120.5(3) . . ?
C11 C10 H10 119.8 . . ?
C9 C10 H10 119.8 . . ?
C10 C11 C6 120.7(3) . . ?
C10 C11 H11 119.7 . . ?
C6 C11 H11 119.7 . . ?
O1 C12 O2 124.8(3) . . ?
O1 C12 N1 123.7(3) . . ?
O2 C12 N1 111.4(3) . . ?
C12 O2 C13 119.4(2) . . ?
C17 S1 C1 102.28(15) . . ?
O2 C13 C15 110.3(2) . . ?
O2 C13 C16 109.9(3) . . ?
C15 C13 C16 113.3(3) . . ?
O2 C13 C14 102.1(2) . . ?
C15 C13 C14 110.8(3) . . ?
C16 C13 C14 109.9(3) . . ?
C13 C14 H14 109.5 . . ?
C13 C14 H14A 109.5 . . ?
H14 C14 H14A 109.5 . . ?
C13 C14 H14B 109.5 . . ?
H14 C14 H14B 109.5 . . ?
H14A C14 H14B 109.5 . . ?
C13 C15 H15 109.5 . . ?
C13 C15 H15A 109.5 . . ?
H15 C15 H15A 109.5 . . ?
C13 C15 H15B 109.5 . . ?
H15 C15 H15B 109.5 . . ?
H15A C15 H15B 109.5 . . ?
C13 C16 H16 109.5 . . ?
C13 C16 H16A 109.5 . . ?
H16 C16 H16A 109.5 . . ?
C13 C16 H16B 109.5 . . ?
H16 C16 H16B 109.5 . . ?
H16A C16 H16B 109.5 . . ?
C18 C17 C22 119.3(3) . . ?
C18 C17 S1 120.9(3) . . ?
C22 C17 S1 119.7(2) . . ?
C19 C18 C17 120.0(3) . . ?
C19 C18 H18 120.0 . . ?
C17 C18 H18 120.0 . . ?
C20 C19 C18 120.5(3) . . ?
C20 C19 H19 119.8 . . ?
C18 C19 H19 119.8 . . ?
C21 C20 C19 119.8(3) . . ?
C21 C20 H20 120.1 . . ?
C19 C20 H20 120.1 . . ?
C20 C21 C22 120.2(3) . . ?
C20 C21 H21 119.9 . . ?
C22 C21 H21 119.9 . . ?
C21 C22 C17 120.2(3) . . ?
C21 C22 H22 119.9 . . ?
C17 C22 H22 119.9 . . ?

loop_
 _geom_torsion_atom_site_label_1
 _geom_torsion_atom_site_label_2
 _geom_torsion_atom_site_label_3
 _geom_torsion_atom_site_label_4
 _geom_torsion
 _geom_torsion_site_symmetry_1
 _geom_torsion_site_symmetry_2
 _geom_torsion_site_symmetry_3
 _geom_torsion_site_symmetry_4
 _geom_torsion_publ_flag
C12 N1 C1 C2 -137.0(3) . . . . ?
C5 N1 C1 C2 54.4(4) . . . . ?
C12 N1 C1 S1 103.6(3) . . . . ?
C5 N1 C1 S1 -65.0(3) . . . . ?
N1 C1 C2 C3 -53.6(3) . . . . ?
S1 C1 C2 C3 68.5(3) . . . . ?
C1 C2 C3 C6 -179.8(2) . . . . ?
C1 C2 C3 C4 54.3(3) . . . . ?
C6 C3 C4 C5 -177.7(3) . . . . ?
C2 C3 C4 C5 -54.1(3) . . . . ?
C12 N1 C5 C4 135.5(3) . . . . ?
C1 N1 C5 C4 -55.3(4) . . . . ?
C3 C4 C5 N1 54.1(4) . . . . ?
C4 C3 C6 C11 6.2(4) . . . . ?
C2 C3 C6 C11 -116.7(3) . . . . ?
C4 C3 C6 C7 -173.7(3) . . . . ?
C2 C3 C6 C7 63.4(4) . . . . ?
C11 C6 C7 C8 1.0(5) . . . . ?
C3 C6 C7 C8 -179.1(3) . . . . ?
C6 C7 C8 C9 0.0(5) . . . . ?
C7 C8 C9 C10 -0.8(5) . . . . ?
C8 C9 C10 C11 0.7(5) . . . . ?
C9 C10 C11 C6 0.2(5) . . . . ?
C7 C6 C11 C10 -1.1(5) . . . . ?
C3 C6 C11 C10 179.0(3) . . . . ?
C1 N1 C12 O1 -174.2(3) . . . . ?
C5 N1 C12 O1 -6.0(5) . . . . ?
C1 N1 C12 O2 8.8(4) . . . . ?
C5 N1 C12 O2 177.0(3) . . . . ?
O1 C12 O2 C13 8.1(5) . . . . ?
N1 C12 O2 C13 -175.0(2) . . . . ?
N1 C1 S1 C17 -65.8(2) . . . . ?
C2 C1 S1 C17 173.4(2) . . . . ?
C12 O2 C13 C15 -65.9(4) . . . . ?
C12 O2 C13 C16 59.7(3) . . . . ?
C12 O2 C13 C14 176.3(3) . . . . ?
C1 S1 C17 C18 -81.5(3) . . . . ?
C1 S1 C17 C22 102.6(3) . . . . ?
C22 C17 C18 C19 1.4(5) . . . . ?
S1 C17 C18 C19 -174.5(3) . . . . ?
C17 C18 C19 C20 -0.4(5) . . . . ?
C18 C19 C20 C21 -0.5(5) . . . . ?
C19 C20 C21 C22 0.2(5) . . . . ?
C20 C21 C22 C17 0.8(5) . . . . ?
C18 C17 C22 C21 -1.6(5) . . . . ?
S1 C17 C22 C21 174.3(3) . . . . ?

_refine_diff_density_max    0.429
_refine_diff_density_min   -0.578
_refine_diff_density_rms    0.140

_shelx_res_file
;

    ydkr.res created by SHELXL-2014/7

TITL
REM  Yadorkari-X generated
CELL 0.71075 6.3340 9.9190 16.3740 89.6200 88.6500 75.5200
ZERR 2.0 0.0060 0.0080 0.0160 0.0300 0.0300 0.0200
LATT 1
REM  SPGR P-1 triclinic
SFAC C H N O S
UNIT 44 54 2 4 2
SIZE 0.09 0.08 0.05
TEMP -173.0
L.S. 4
FMAP 2
PLAN -25
ACTA
CONF
LIST 4
BOND $H
MERG 2

WGHT    0.096100
FVAR       7.88082
N1    3    0.101252    0.793285    0.318083    11.00000    0.01478    0.02635 =
         0.01677   -0.00234   -0.00076   -0.00805
C1    1    0.311974    0.806055    0.346469    11.00000    0.01585    0.02034 =
         0.02142    0.00113    0.00130   -0.00610
AFIX  13
H1    2    0.427503    0.764675    0.304775    11.00000   -1.20000
AFIX   0
C2    1    0.364493    0.727662    0.427622    11.00000    0.01611    0.02121 =
         0.02143    0.00218   -0.00175   -0.00783
AFIX  23
H2    2    0.500974    0.744149    0.448818    11.00000   -1.20000
H2A   2    0.389309    0.626518    0.417627    11.00000   -1.20000
AFIX   0
C3    1    0.180541    0.773114    0.492760    11.00000    0.01599    0.01938 =
         0.01908    0.00052    0.00037   -0.00655
AFIX  13
H3    2    0.164784    0.873953    0.504644    11.00000   -1.20000
AFIX   0
C4    1   -0.034692    0.758438    0.457086    11.00000    0.01760    0.02989 =
         0.02340   -0.00129    0.00256   -0.01195
AFIX  23
H4    2   -0.026415    0.658611    0.448175    11.00000   -1.20000
H4A   2   -0.155418    0.795062    0.496788    11.00000   -1.20000
AFIX   0
C5    1   -0.083305    0.836622    0.376490    11.00000    0.01340    0.02908 =
         0.01970   -0.00332    0.00099   -0.00396
AFIX  23
H5    2   -0.215736    0.817959    0.352964    11.00000   -1.20000
H5A   2   -0.111963    0.937981    0.386499    11.00000   -1.20000
AFIX   0
C6    1    0.242701    0.691954    0.571965    11.00000    0.02323    0.02023 =
         0.01664   -0.00380    0.00320   -0.00965
C7    1    0.424077    0.708564    0.614270    11.00000    0.02016    0.02694 =
         0.02207   -0.00110    0.00075   -0.00849
AFIX  43
H7    2    0.504517    0.770862    0.593604    11.00000   -1.20000
AFIX   0
C8    1    0.488447    0.635750    0.685778    11.00000    0.02463    0.02996 =
         0.02427    0.00087   -0.00216   -0.00440
AFIX  43
H8    2    0.612019    0.648420    0.713586    11.00000   -1.20000
AFIX   0
C9    1    0.372747    0.544502    0.716741    11.00000    0.03787    0.02215 =
         0.02005    0.00336    0.00117   -0.00070
AFIX  43
H9    2    0.417484    0.493504    0.765321    11.00000   -1.20000
AFIX   0
C10   1    0.189672    0.528304    0.675774    11.00000    0.03634    0.02097 =
         0.02393   -0.00114    0.00860   -0.00941
AFIX  43
H10   2    0.108608    0.466768    0.697000    11.00000   -1.20000
AFIX   0
C11   1    0.125423    0.601433    0.604326    11.00000    0.02623    0.01894 =
         0.02382   -0.00243    0.00146   -0.00888
AFIX  43
H11   2    0.000314    0.589779    0.577146    11.00000   -1.20000
AFIX   0
C12   1    0.060498    0.767378    0.238806    11.00000    0.01360    0.02023 =
         0.02068    0.00081   -0.00052   -0.00526
O1    4   -0.120127    0.767375    0.214293    11.00000    0.01656    0.03169 =
         0.02194    0.00017   -0.00272   -0.00748
O2    4    0.246435    0.735356    0.192659    11.00000    0.01423    0.03078 =
         0.01528   -0.00110    0.00081   -0.00622
S1    5    0.314776    0.990384    0.364376    11.00000    0.02753    0.02367 =
         0.02064    0.00055   -0.00108   -0.01096
C13   1    0.233799    0.715319    0.103401    11.00000    0.02430    0.02386 =
         0.01484    0.00062   -0.00151   -0.00810
C14   1    0.471924    0.691777    0.075489    11.00000    0.02302    0.04225 =
         0.02234   -0.00390    0.00460   -0.00793
AFIX 137
H14   2    0.525851    0.772352    0.090673    11.00000   -1.50000
H14A  2    0.483288    0.679883    0.016047    11.00000   -1.50000
H14B  2    0.559476    0.607984    0.101833    11.00000   -1.50000
AFIX   0
C15   1    0.149922    0.587246    0.086526    11.00000    0.03581    0.02860 =
         0.02676   -0.00577    0.00163   -0.01165
AFIX 137
H15   2    0.235014    0.507725    0.117236    11.00000   -1.50000
H15A  2    0.164802    0.566198    0.027968    11.00000   -1.50000
H15B  2   -0.003998    0.605439    0.103522    11.00000   -1.50000
AFIX   0
C16   1    0.097213    0.847952    0.064705    11.00000    0.03026    0.02989 =
         0.02424    0.00607   -0.00310   -0.00654
AFIX 137
H16   2   -0.057161    0.857906    0.078785    11.00000   -1.50000
H16A  2    0.118029    0.842638    0.005208    11.00000   -1.50000
H16B  2    0.143010    0.928534    0.085260    11.00000   -1.50000
AFIX   0
C17   1    0.284245    1.061684    0.264184    11.00000    0.02465    0.02056 =
         0.02141    0.00019    0.00028   -0.01068
C18   1    0.462974    1.044317    0.210350    11.00000    0.01881    0.02666 =
         0.02966    0.00246    0.00187   -0.00565
AFIX  43
H18   2    0.600583    0.987074    0.225272    11.00000   -1.20000
AFIX   0
C19   1    0.439775    1.110801    0.134808    11.00000    0.02737    0.03373 =
         0.02730    0.00172    0.00374   -0.01266
AFIX  43
H19   2    0.562104    1.099191    0.098455    11.00000   -1.20000
AFIX   0
C20   1    0.238863    1.194086    0.112160    11.00000    0.03432    0.02262 =
         0.02462    0.00419   -0.00032   -0.01190
AFIX  43
H20   2    0.224237    1.239763    0.060663    11.00000   -1.20000
AFIX   0
C21   1    0.059560    1.210355    0.165008    11.00000    0.02424    0.02348 =
         0.02980    0.00066   -0.00040   -0.00418
AFIX  43
H21   2   -0.077989    1.266955    0.149518    11.00000   -1.20000
AFIX   0
C22   1    0.080844    1.144027    0.240516    11.00000    0.02247    0.02509 =
         0.02476   -0.00300    0.00098   -0.00687
AFIX  43
H22   2   -0.042621    1.154457    0.276201    11.00000   -1.20000

AFIX   0
HKLF 4

REM
REM R1 =  0.0753 for    3276 Fo > 4sig(Fo)  and  0.1455 for all    5818 data
REM    238 parameters refined using      0 restraints

END

WGHT      0.0961      0.0000

REM Highest difference peak  0.429,  deepest hole -0.578,  1-sigma level  0.140
Q1    1   0.1605  0.6775  0.0066  11.00000  0.05    0.43
Q2    1   0.1295  1.2346  0.0569  11.00000  0.05    0.42
Q3    1   0.2697  1.3399  0.1164  11.00000  0.05    0.42
Q4    1   0.0977  0.9321 -0.0040  11.00000  0.05    0.42
Q5    1   0.1875  0.5230  0.0579  11.00000  0.05    0.41
Q6    1   0.4329  0.5355  0.0054  11.00000  0.05    0.41
Q7    1   0.4524  0.5050  0.0837  11.00000  0.05    0.40
Q8    1   0.1220  0.5944 -0.0022  11.00000  0.05    0.40
Q9    1   0.6873  0.6533 -0.0005  11.00000  0.05    0.40
Q10   1   0.3697  0.4333  0.1176  11.00000  0.05    0.40
Q11   1  -0.0005  0.7599  0.0083  11.00000  0.05    0.40
Q12   1   0.7086  0.4788  0.0788  11.00000  0.05    0.40
Q13   1   0.5359  1.3624  0.1204  11.00000  0.05    0.38
Q14   1   0.2724  1.1595  0.0942  11.00000  0.05    0.38
Q15   1   0.1496  1.2004  0.1657  11.00000  0.05    0.38
Q16   1   0.5379  0.5857  0.0148  11.00000  0.05    0.37
Q17   1  -0.1285  1.2868  0.0794  11.00000  0.05    0.36
Q18   1   0.1062  1.3165  0.0678  11.00000  0.05    0.36
Q19   1   0.0953  1.3670  0.0244  11.00000  0.05    0.36
Q20   1   0.0306  0.8291  0.0701  11.00000  0.05    0.36
Q21   1   0.5886  0.5600 -0.0435  11.00000  0.05    0.36
Q22   1   0.1683  1.3461  0.0324  11.00000  0.05    0.35
Q23   1   0.1843  0.5229  0.1185  11.00000  0.05    0.35
Q24   1   0.2349  0.7126  0.5316  11.00000  0.05    0.35
Q25   1   0.0109  1.3873  0.1119  11.00000  0.05    0.35
;
_shelx_res_checksum   25267

_shelx_hkl_file
;
   0   0   1   -3.73   65.96
   0   0  -1  -30.56   69.16
   0   0  -2  -72.70  229.44
   0   0  -2   78.40  174.72
   0   0   2  -91.49  199.02
   0   0   313509.73  835.19
   0   0  -314738.98  977.48
   0   0  -315245.15  969.20
   0   0   314352.59  966.71
   0   0  -313688.51  892.70
   0   0  -4129294.2 2724.06
   0   0   4119354.7 2376.87
   0   0   4127158.5 2486.23
   0   0   4128091.6 2738.92
   0   0  -5  200.37  656.94
   0   0   5 1350.21  818.00
   0   0   5 1121.33  461.03
   0   0   5 1111.42  943.47
   0   0   5  845.85  976.70
   0   0  -635603.56 1918.82
   0   0   629565.89 1395.87
   0   0   635209.44 3214.68
   0   0   628160.64 2119.80
   0   0   635522.38 1837.11
   0   0  -7106085.0 2805.81
   0   0   794087.74 2492.54
   0   0   7107093.8 2653.71
   0   0   7101194.2 3549.86
   0   0   7111793.8 3081.56
   0   0  -7101318.2 2830.84
   0   0  -8  723.99  946.92
   0   0   8  945.56  440.85
   0   0   8  529.34 1015.63
   0   0   8  898.42  817.79
   0   0  -9 9530.39 1504.42
   0   0   910460.53 2355.99
   0   0   9 9763.32 1778.84
   0   0 -10 7311.05 1322.13
   0   0  1010146.75 2124.13
   0   0  1011330.99 1697.67
   0   0 -11 3439.61 1209.26
   0   0  11 7076.78 2052.12
   0   0  11 3804.10 1225.35
   0   0 -12  589.79  658.52
   0   0  12  440.64 1023.19
   0   0  12 1182.87  902.66
   0   0 -13  969.20  685.56
   0   0  13  295.79  961.00
   0   0  13  980.44  673.95
   0   0 -14 4683.16 1321.32
   0   0  14 3309.83 1562.88
   0   0  14 8379.94 2028.95
   0   0 -15 4576.67 1359.37
   0   0  15 7268.82 2029.34
   0   0  15 4672.21 1435.81
   0   0 -16 8162.94 1781.81
   0   0  1616660.61 2921.80
   0   0  1612171.55 2381.76
   0   0 -17 3605.13 1662.46
   0   0  17 1551.56 1341.61
   0   0  17 2754.44 1452.77
   0   0 -18  765.10 1005.99
   0   0  18  391.61  937.23
   0   0  18 1170.37 1125.80
   0   0 -19 4046.89 1779.45
   0   0  19 6222.57 1977.31
   0   0  19 6033.66 2052.74
   0   0 -20 2201.41 1386.98
   0   0  20 2222.65 1461.04
   0   0  20 1862.05 1291.10
   0   0 -21 1345.45 1201.89
   0   0  21  866.47  954.00
   0   0  21  333.77  932.07
   0   0 -22 1658.58 1214.71
   0   0  22 3228.00 1806.50
   0   0  22 1316.53 1075.47
   0  -1  23 2350.30 1264.53
   0   1 -22  973.57  962.26
   0  -1  22 2578.46 1827.67
   0  -1  22   27.23  904.38
   0   1 -21 3773.88 1884.80
   0  -1  21 2223.37 1203.74
   0   1 -20  588.00 1316.41
   0  -1  20  360.73  777.85
   0  -1  20  462.94  774.03
   0   1 -1910178.63 2135.14
   0  -1  1914875.47 3099.52
   0  -1  1912015.15 2579.25
   0   1 -18 2858.33 1269.77
   0  -1  18 1993.74 1307.85
   0  -1  18 7845.90 1977.51
   0   1 -17 1249.11 1221.54
   0  -1  17 1777.25 1819.01
   0  -1  17 1610.04 1082.13
   0   1 -16 2712.90 1262.52
   0  -1  16 4724.54 2610.99
   0  -1  16 2885.23 1388.09
   0   1 -15 8458.79 1699.44
   0  -1  1512426.76 2583.23
   0  -1  1513321.51 2126.36
   0   1 -1410965.56 1882.86
   0  -1  1412811.08 2337.23
   0  -1  1413679.93 1989.75
   0   1 -13  303.17  785.24
   0  -1  13  202.70 1156.44
   0  -1  13   23.66  758.71
   0   1 -1221494.89 2068.73
   0  -1  1225919.47 3459.23
   0  -1  1229039.89 2417.56
   0   1 -11 8109.89 1539.19
   0  -1  1111096.20 2382.77
   0  -1  1111317.93 1831.95
   0   1 -1027254.59 2133.79
   0  -1  1022084.38 2449.14
   0  -1  1025986.05 2148.66
   0   1  -9 7416.27 1496.38
   0  -1   911537.10 2482.89
   0  -1   7199878.5 3754.61
   0   1  -7226673.3 4622.14
   0  -1   7195869.7 3853.72
   0  -1   7221801.4 4739.88
   0   1  -7221766.6 4813.79
   0  -1   6 9301.76  949.36
   0   1  -612027.87 3947.47
   0  -1   6 8120.99 2073.33
   0  -1   6 9316.46 1662.89
   0   1  -6 8968.58 1489.10
   0  -1   5  354.40  413.61
   0   1  -5  456.74  488.59
   0  -1   5  611.20 1114.47
   0   1  -5  453.25  628.03
   0  -1   419258.85 1125.81
   0   1  -422327.52 2366.20
   0  -1   419636.90 2179.72
   0  -1   421297.21 1789.85
   0   1  -418425.08 1451.36
   0  -1   332860.66 1096.15
   0   1  -335885.37 2237.24
   0  -1   334354.66 1216.89
   0  -1   335080.97 1813.23
   0  -1   243832.79 1061.60
   0  -1   246699.20 1291.21
   0   1  -248771.65 2284.90
   0  -1   246786.70 1682.11
   0  -1   1  -50.45  126.53
   0   1  -1   -0.56  230.66
   0  -1   1  -84.66  247.78
   0  -1   1 -259.90  483.66
   0  -1   0  -17.53   57.71
   0   1   0  -82.88  152.67
   0  -1   0  -63.52  133.37
   0  -1   0    7.13   91.89
   0   1   0   45.28   76.99
   0  -1  -1  -71.32  120.90
   0  -1  -1  -72.29  105.49
   0   1   1  -71.64  275.66
   0  -1  -210951.73  633.17
   0   1   2 9579.22  457.99
   0  -1  -2 8666.64  456.79
   0   1   2 9011.80  861.50
   0  -1  -211246.94  795.82
   0  -1  -3 7307.07  725.39
   0   1   3 8850.75  763.98
   0  -1  -3 6990.22  882.70
   0   1   3 8613.14 1214.48
   0  -1  -3 8371.38  939.62
   0  -1  -4 1081.16  878.40
   0   1   4  354.11  462.53
   0  -1  -4  692.69  761.31
   0  -1  -4  105.80  479.07
   0  -1  -5153149.2 3241.81
   0   1   5161126.5 3055.56
   0   1   5158109.3 3298.66
   0   1   5161559.9 3616.39
   0  -1  -5154739.3 3214.49
   0  -1  -679381.39 2461.04
   0   1   678689.72 2217.81
   0   1   675488.02 2046.97
   0   1   678962.22 2472.76
   0   1   678491.47 2602.19
   0  -1  -675548.22 2283.75
   0  -1  -7 9535.34 1346.01
   0   1   7 9404.93  986.12
   0   1   710601.64 2652.94
   0   1   7 8575.35 1422.07
   0   1   710437.51 2163.96
   0  -1  -811676.48 1474.49
   0   1   812058.34 2285.35
   0   1   813715.57 1787.27
   0   1   813791.34 2136.48
   0  -1  -916610.10 1939.89
   0   1   916677.44 4084.18
   0   1   920873.60 2524.76
   0   1   918091.97 2309.73
   0  -1 -1057433.74 2678.59
   0   1  1062285.15 3161.06
   0   1  1061210.23 2858.65
   0  -1 -1111943.24 1525.80
   0   1  1110391.90 1823.52
   0   1  11 9914.70 1446.15
   0  -1 -12 3525.02 1004.93
   0   1  12 4533.97 1374.62
   0   1  12 4299.94 1202.51
   0  -1 -13 2606.91 1115.22
   0   1  13 5848.56 1680.00
   0   1  13 3879.70 1347.32
   0  -1 -1410043.84 1601.05
   0   1  1414068.37 2010.50
   0   1  1414643.63 2630.15
   0  -1 -15  542.99  679.81
   0   1  15 1847.42 1318.22
   0   1  15  735.53  715.79
   0  -1 -16 7073.99 1750.82
   0   1  16 9247.03 2094.38
   0  -1 -17 7346.00 1828.51
   0   1  17 7140.08 1669.09
   0   1  17 8869.24 2096.88
   0  -1 -18 3949.84 1761.72
   0   1  18 7381.60 1981.10
   0   1  18 4504.14 1656.61
   0  -1 -19 2844.94 1302.28
   0   1  19 2412.73 1346.82
   0   1  19 5039.42 1931.91
   0  -1 -20  275.72  767.98
   0   1  20  949.54  993.60
   0   1  20  672.03 1101.06
   0  -1 -21 4247.57 1863.13
   0   1  21 3578.64 1495.26
   0   1  21 2670.14 1642.42
   0  -1 -22 4206.16 1912.55
   0   1  22 6079.95 2496.83
   0  -2  23 2554.64 1584.82
   0   2 -22 5528.41 1660.27
   0  -2  22 4736.37 1756.30
   0  -2  22 4441.52 1669.86
   0   2 -21 1969.28 1611.24
   0  -2  21 2997.84 1951.08
   0  -2  21 4739.25 1889.06
   0   2 -20 1038.59 1198.61
   0  -2  20  282.33  970.57
   0   2 -19 1159.66  946.41
   0  -2  19  336.82 1004.91
   0  -2  19 1157.71  795.49
   0   2 -18 2971.44 1395.38
   0  -2  18 3914.45 2147.03
   0  -2  18 3692.73 1445.82
   0   2 -17  987.65 1004.05
   0  -2  17 1113.02 1190.52
   0  -2  17  388.10  739.31
   0   2 -16  943.72 1152.03
   0  -2  16 3960.53 2438.32
   0  -2  16 1951.61 1123.25
   0   2 -15  996.80  896.18
   0  -2  15  109.92 1290.92
   0  -2  15   81.26  755.20
   0   2 -14 4005.25 1535.65
   0  -2  14 4339.74 2347.28
   0  -2  14 5375.21 1553.89
   0   2 -13 1170.67  891.84
   0  -2  13 1180.31 1352.93
   0  -2  13 1892.75 1250.63
   0   2 -12  184.94  775.74
   0  -2  12 1825.49 2404.37
   0  -2  12  125.37  720.50
   0   2 -11 7530.32 1791.09
   0  -2  11 5597.23 1631.71
   0   2 -10 3927.59 1124.48
   0   2 -10 4339.88 1290.73
   0  -2  10 6336.60 1516.13
   0   2  -9 3968.10 1136.06
   0   2  -9 6086.91 1833.17
   0  -2   9 6089.64 1435.74
   0   2  -818159.72 2121.53
   0   2  -822695.50 4184.52
   0  -2   824204.49 3044.22
   0   2  -716583.78 1705.93
   0   2  -718795.23 3886.96
   0  -2   717480.55 2204.73
   0   2  -712590.76 1732.31
   0   2  -610847.59 1400.72
   0  -2   610558.85 1063.17
   0   2  -615007.92 3226.96
   0  -2   6 9388.67 1741.74
   0   2  -6 8909.17 1610.83
   0   2  -5 4684.27  941.53
   0  -2   5 4722.29  671.45
   0   2  -5 6079.34 2048.11
   0  -2   5 4906.20  970.64
   0  -2   5 4053.53 1452.96
   0   2  -5 5769.55 1696.05
   0   2  -438980.19 1454.23
   0  -2   435692.11 1227.85
   0   2  -437273.22 3795.91
   0  -2   435523.75 1630.96
   0  -2   438212.03 2584.67
   0   2  -437442.69 2646.38
   0   2  -3131126.4 2527.34
   0  -2   3121230.4 2290.22
   0   2  -3131209.2 2956.05
   0  -2   3124465.8 2734.14
   0  -2   3128460.2 4207.22
   0   2  -3116482.0 3816.24
   0   2  -2195858.3 3140.63
   0  -2   2192903.3 3097.57
   0  -2   2206076.3 3758.04
   0  -2   2192436.7 5147.96
   0   2  -2187620.5 4803.58
   0   2  -1 1634.37  414.58
   0  -2   1 2543.69  876.84
   0   2  -1 3846.16  998.90
   0  -2   1 2422.74  831.57
   0  -2   1 2135.32  935.58
   0  -2   0338437.5 4993.96
   0   2   0357674.1 5491.69
   0  -2   0343764.4 5278.68
   0  -2   0348487.4 5605.47
   0  -2  -1 2308.65  504.62
   0   2   1 2765.19  639.26
   0   2   1 2837.06  617.00
   0  -2  -1 2218.35  539.44
   0   2   1 2319.03 1022.72
   0  -2  -1 4010.68 1309.33
   0  -2  -2672845.9 9570.04
   0   2   2676548.1 9700.22
   0   2   2687255.417156.80
   0  -2  -2707466.917568.92
   0  -2  -3237847.4 3861.01
   0   2   3255328.7 4661.26
   0  -2  -3254262.3 4449.71
   0  -2  -4 2166.48  770.78
   0   2   4 1394.55  586.65
   0   2   4 1525.10  518.04
   0  -2  -4 2163.54  604.27
   0   2   4 2301.37 1161.57
   0  -2  -4 1297.66  706.43
   0  -2  -534104.41 1673.36
   0   2   533869.04 1374.46
   0   2   528117.12 1113.03
   0  -2  -528136.60 1235.95
   0   2   534608.19 3363.23
   0  -2  -532963.31 1766.36
   0  -2  -647042.25 2028.76
   0   2   644644.69 1664.51
   0   2   638743.67 1356.84
   0  -2  -637578.75 1664.79
   0   2   648958.63 2408.05
   0  -2  -636435.93 1541.02
   0  -2  -724794.07 1939.05
   0   2   724298.71 1370.36
   0   2   728512.51 2249.83
   0   2   718328.87 1084.60
   0   2   725165.35 2176.65
   0  -2  -868932.55 3481.69
   0   2   871899.64 3118.67
   0   2   864030.57 2966.18
   0   2   869365.88 3606.16
   0  -2  -928249.17 2172.37
   0   2   929436.20 3148.04
   0   2   928551.00 1885.61
   0   2   931317.18 2293.38
   0  -2 -1015652.13 1555.15
   0   2  1016737.71 2441.88
   0   2  1018163.06 1520.92
   0   2  1018351.93 1881.95
   0  -2 -1121851.99 1933.33
   0   2  1118869.87 1565.22
   0   2  1122907.94 2066.64
   0  -2 -1240805.67 3488.39
   0   2  1239408.05 3344.57
   0   2  1244553.55 3887.75
   0  -2 -13 1048.49  950.86
   0   2  13 1629.93 1042.46
   0   2  13 1220.66 1142.21
   0  -2 -14 5398.55 1224.54
   0   2  14 5960.27 1284.25
   0   2  14 9555.23 1650.75
   0  -2 -15 2589.75 1155.42
   0   2  15 1088.63  941.63
   0   2  15 1222.98 1133.19
   0  -2 -16 1176.95  977.85
   0   2  16 1039.45  946.61
   0   2  16 1764.49 1173.07
   0  -2 -17 1746.02 1018.86
   0   2  17  423.16  558.14
   0   2  17  358.21  896.72
   0  -2 -18 5764.02 1895.34
   0   2  18 5505.90 1527.14
   0   2  18 8024.76 2033.33
   0  -2 -19 8044.10 1797.77
   0   2  19 8876.05 1863.37
   0   2  19 8152.48 2105.58
   0  -2 -20  609.24  709.17
   0   2  20  402.76  680.46
   0   2  20  710.89  988.42
   0  -2 -21 1822.90  967.52
   0   2  21  727.01  832.12
   0  -2 -22 6757.98 1713.27
   0   2  22 7337.31 2071.79
   0   3 -22 1195.66 1327.98
   0  -3  22 2085.15 1621.99
   0  -3  22 2484.52 1453.88
   0   3 -21 1133.55 1063.51
   0  -3  21 1755.92 1966.69
   0  -3  21 1277.36 1110.10
   0   3 -20  270.82  704.81
   0  -3  20 1210.32 1245.17
   0  -3  20 1486.42 1344.15
   0   3 -19 3050.90 1316.65
   0  -3  19 3631.30 1920.94
   0  -3  19 2549.67 1417.40
   0   3 -18 9845.36 1756.38
   0  -3  1811586.45 2660.13
   0   3 -17 1191.13 1105.00
   0  -3  17 1679.73 2208.30
   0  -3  17  825.12 1719.76
   0   3 -16 4050.88 1393.83
   0  -3  16 3773.19 2296.33
   0  -3  16 5735.19 1439.02
   0   3 -15 7305.62 1701.44
   0  -3  15 9457.89 2736.53
   0  -3  15 8436.96 1724.68
   0   3 -14  316.81  904.40
   0  -3  14  587.58 1497.38
   0  -3  14  379.95  779.06
   0   3 -13  735.29 1183.11
   0  -3  13  498.25 2150.35
   0  -3  13 1676.59 1228.82
   0   3 -12 8958.44 1904.02
   0  -3  1213202.05 2577.76
   0   3 -1152495.95 2992.07
   0   3 -1154390.65 6736.74
   0  -3  1149554.74 3205.22
   0   3 -1022582.05 2263.60
   0   3 -1021687.98 4892.40
   0  -3  1025212.38 2501.68
   0   3  -9 5796.91 1333.01
   0   3  -9 8206.74 2892.81
   0  -3   9 7130.69 1657.77
   0   3  -813608.69 1885.66
   0   3  -814980.22 3082.13
   0  -3   815265.50 2400.12
   0   3  -7 1751.34  895.78
   0   3  -7 2304.00 1073.14
   0  -3   7 2658.80 1654.51
   0   3  -631657.77 1819.37
   0  -3   628355.45 1319.52
   0   3  -630806.74 4468.80
   0  -3   628239.96 2859.35
   0   3  -631064.55 3170.76
   0   3  -5161397.4 3264.09
   0  -3   5157748.7 2959.35
   0   3  -5169959.6 3965.03
   0  -3   5149742.7 3537.43
   0  -3   5160118.3 4973.90
   0   3  -5145725.8 5193.90
   0   3  -493969.13 2348.06
   0  -3   482671.34 1986.44
   0  -3   485977.02 2551.03
   0  -3   492175.24 4208.97
   0   3  -482454.32 4028.56
   0   3  -343412.83 1393.60
   0  -3   342773.21 1239.82
   0  -3   347055.43 1853.43
   0  -3   351009.75 3921.17
   0   3  -2 1608.79  498.25
   0  -3   2 1164.36  358.82
   0   3  -2  369.99  514.28
   0  -3   2 1443.69  687.95
   0  -3   2 1417.99  803.51
   0  -3   2 1306.05 1810.63
   0  -3   1120024.0 2099.37
   0   3  -1127732.4 2893.85
   0  -3   1125817.2 2756.72
   0   3  -1131539.6 3404.48
   0  -3   1120110.8 2921.33
   0  -3   0 5298.68 1021.56
   0  -3   0 6184.20  809.49
   0   3   0 9507.02 1162.77
   0  -3   0 6237.33  781.82
   0   3   0 8671.92 2227.02
   0  -3   0 9217.00 1188.18
   0  -3  -1423149.3 6223.39
   0   3   1449872.8 6789.85
   0   3   1436615.2 6674.68
   0  -3  -1410669.8 6251.13
   0  -3  -1462619.5 7555.83
   0  -3  -249616.51 1357.79
   0   3   242158.39 1271.90
   0   3   247720.27 1323.82
   0  -3  -247826.96 1250.40
   0  -3  -253016.66 1878.23
   0  -3  -3123258.0 2496.86
   0   3   3119975.7 2447.95
   0   3   3112427.8 2145.10
   0  -3  -3115089.8 2136.65
   0  -3  -3125805.9 2952.88
   0  -3  -4  473.49  466.40
   0   3   4 1227.88  682.88
   0   3   4 1044.51  414.13
   0  -3  -4 1072.73  419.48
   0   3   4  611.13 1040.68
   0  -3  -4 1055.73  626.36
   0  -3  -5 4669.55  971.97
   0   3   5 4371.07  777.39
   0   3   5 6389.71 1283.47
   0  -3  -5 6579.04 1394.30
   0   3   5 5297.67 1586.11
   0  -3  -5 4708.76  993.22
   0  -3  -6 3445.92  926.74
   0   3   6 3338.25  911.42
   0   3   6 3620.86  639.49
   0  -3  -6 4018.52  792.30
   0   3   6 3804.91 1330.72
   0  -3  -715720.44 1838.69
   0   3   714998.10 1462.81
   0  -3  -714992.80 1658.30
   0   3   718425.01 3118.05
   0  -3  -814206.66 1698.31
   0   3   815118.48 1560.11
   0   3   816802.01 2296.44
   0  -3  -9  513.40  783.11
   0   3   9  834.63  554.91
   0   3   9  416.53  495.44
   0   3   9  478.52  773.97
   0  -3 -10 7456.74 1385.48
   0   3  10 7854.33 2059.37
   0   3  10 8445.63 1315.00
   0   3  1010346.61 2106.24
   0  -3 -11 7820.01 1558.87
   0   3  11 5956.48 1971.08
   0   3  11 6295.80 1197.30
   0   3  1110932.59 2102.14
   0  -3 -12  465.38  942.48
   0   3  12 1479.92  676.06
   0   3  12 2693.25 1110.61
   0  -3 -13 1142.14  954.46
   0   3  13  489.78  470.57
   0   3  13 2098.28 1399.62
   0  -3 -1425458.89 3009.34
   0   3  1422960.61 2529.06
   0   3  1427854.78 6271.14
   0  -3 -15 3348.83 1183.71
   0   3  15 2035.31  903.19
   0   3  15 2529.76 2091.55
   0  -3 -16  488.39  852.84
   0   3  16  979.54  641.03
   0   3  16 1166.60 1234.07
   0  -3 -17  744.35  727.41
   0   3  17  228.09  398.89
   0   3  17  483.39  875.45
   0  -3 -18 6540.65 1401.46
   0   3  18 7290.42 1308.88
   0   3  18 9921.56 2051.27
   0  -3 -19 5789.65 1394.65
   0   3  19 3562.18 1656.71
   0  -3 -20  737.09  880.93
   0   3  20 1173.12 1279.44
   0  -3 -21 1097.69 1264.55
   0   3  21 2322.16 1648.01
   0  -3 -22  179.56  623.99
   0   3  22 1223.19 1215.68
   0  -4  22  453.03 1029.15
   0  -4  22  298.29  767.19
   0   4 -21  530.06  796.46
   0  -4  21 1051.81 1224.28
   0  -4  21  438.51 1016.08
   0   4 -20  698.27  824.32
   0  -4  20 1781.94 2000.20
   0  -4  20  253.55  860.16
   0   4 -19 5600.17 1360.64
   0  -4  19 9989.71 2530.58
   0  -4  19 5254.52 1835.50
   0   4 -18 4714.91 1252.21
   0  -4  18 5125.22 2233.27
   0  -4  18 4419.43 1705.99
   0   4 -17  793.18 1021.39
   0  -4  17 3013.90 2052.50
   0  -4  17  619.77 1201.23
   0   4 -16 7071.71 1674.26
   0  -4  16 4061.62 2094.60
   0   4 -15 6698.11 1626.07
   0  -4  1512313.34 3558.46
   0   4 -14 1674.54 1254.40
   0  -4  14 3770.63 2888.29
   0  -4  14 1516.92 1353.84
   0   4 -13 8666.27 1984.76
   0  -4  13 8140.49 1761.72
   0   4 -1224470.19 2723.30
   0   4 -1222432.03 7301.85
   0  -4  1226364.43 3079.06
   0   4 -11 6258.32 1531.44
   0   4 -11 8911.34 3329.16
   0  -4  1110812.88 2467.73
   0   4 -10 2392.89 1141.84
   0   4 -10  647.34  836.10
   0  -4  10 2501.35 1473.91
   0   4  -918144.84 1894.60
   0   4  -913749.27 4787.50
   0  -4   917419.75 2550.56
   0   4  -8 3021.00  997.04
   0   4  -8 4943.98 1655.13
   0  -4   8 4257.56 1723.49
   0   4  -722362.52 2382.97
   0   4  -722163.07 4071.70
   0  -4   727501.58 3258.86
   0   4  -641213.09 2232.33
   0  -4   641560.49 2141.27
   0   4  -648425.18 5799.58
   0  -4   645226.94 3531.45
   0   4  -538413.33 1598.06
   0  -4   541723.36 1563.45
   0  -4   547321.01 4641.39
   0   4  -4   40.46  401.90
   0  -4   4  669.56  486.40
   0   4  -4  513.07  702.80
   0  -4   4  163.77  491.58
   0  -4   4 2116.88 1951.10
   0   4  -318580.36 1057.20
   0  -4   315807.77  863.99
   0   4  -319855.16 2195.95
   0  -4   317785.44 1368.37
   0  -4   318438.22 3504.06
   0  -4   319574.96 4439.73
   0   4  -281573.08 2505.99
   0  -4   284515.96 1810.33
   0   4  -291449.25 4559.63
   0  -4   284506.75 2428.53
   0  -4   291383.83 4031.43
   0  -4   282990.34 5629.85
   0   4  -113439.98  874.41
   0  -4   113585.25  740.24
   0   4  -119405.54 1825.05
   0  -4   114057.86 1203.78
   0   4  -117379.57 4098.97
   0  -4   115029.78 3013.89
   0  -4   0187091.3 3072.44
   0   4   0184493.3 3495.70
   0  -4   0181859.8 3359.70
   0  -4   0184017.0 3974.52
   0  -4  -194480.69 1646.87
   0  -4  -194215.77 1858.32
   0   4   197989.79 2303.82
   0  -4  -191203.51 2128.16
   0   4   1106594.9 3454.39
   0  -4  -198274.04 2805.78
   0  -4  -2  235.28  458.39
   0   4   2   93.26  314.78
   0   4   2  438.75  704.83
   0  -4  -2  471.62  544.02
   0   4   2  574.98  929.90
   0  -4  -2  382.04  614.59
   0  -4  -3  422.70  571.52
   0   4   3  382.14  630.81
   0   4   3  697.03  512.75
   0  -4  -3  884.62  625.93
   0   4   3 1871.84 1533.49
   0  -4  -3  476.07  642.90
   0  -4  -4  344.75  597.68
   0   4   4  205.29  490.99
   0   4   4 -169.97  253.83
   0  -4  -4  414.33  445.67
   0  -4  -5 8810.09  963.33
   0   4   510188.45  956.89
   0   4   5 8136.21  805.43
   0  -4  -5 6694.91  630.92
   0  -4  -6 2025.15  738.31
   0   4   6 1951.75  639.39
   0   4   6 2787.13  715.26
   0  -4  -6 4249.76  894.28
   0   4   6 5433.65 1728.70
   0  -4  -744216.27 2320.20
   0   4   746283.18 2076.71
   0  -4  -742542.15 2098.53
   0   4   749414.14 3099.62
   0  -4  -8 2646.24  741.20
   0   4   8 2303.07  572.35
   0  -4  -8 3878.51  809.70
   0   4   8 3748.59 1362.15
   0  -4  -9 3295.06  841.24
   0   4   9 3128.46  700.85
   0   4   9 3448.53 1463.57
   0  -4 -10 1743.81  811.02
   0   4  10 2668.50  957.20
   0   4  10 2548.57  716.45
   0   4  10 2717.33 1465.54
   0  -4 -1115078.99 2422.32
   0   4  1111711.77 3330.20
   0   4  1118241.66 2452.59
   0   4  1121030.21 4507.27
   0  -4 -12  150.32  665.16
   0   4  12  250.71  354.73
   0   4  12   82.55  406.40
   0   4  12 1225.99 1347.98
   0  -4 -13 2434.63  993.65
   0   4  13 2890.33  901.22
   0   4  13 3885.04 1640.73
   0  -4 -14 6341.16 1314.71
   0   4  14 6584.15 1966.86
   0   4  14 7752.23 2057.77
   0   4  15 9359.17 1231.92
   0   4  1514564.11 3537.00
   0   4  16 2121.96  810.19
   0   4  16  957.01 1050.32
   0   4  17 3385.96 1983.65
   0   4  18 2149.99 1636.18
   0  -4 -19 2260.96 1213.99
   0   4  19 2246.27 1359.91
   0  -4 -20  455.77  869.38
   0   4  20  204.36  789.84
   0  -4 -21  247.64 1029.31
   0   4  21  403.16  887.84
   0   5 -21 8268.96 1630.18
   0  -5  2110389.13 2802.36
   0  -5  21 8213.33 2025.73
   0   5 -20 1764.92 1465.31
   0  -5  20 4531.06 2686.76
   0  -5  20 5095.08 1979.76
   0   5 -19 9701.24 2351.81
   0  -5  1911578.37 3591.96
   0  -5  1912570.90 3407.30
   0   5 -18 1111.02 1262.83
   0  -5  18  406.99 1188.77
   0  -5  18 1032.30 1209.25
   0   5 -17  -90.50  585.15
   0  -5  17 2864.58 2106.19
   0  -5  17 2101.76 1413.87
   0   5 -16 3571.25 1188.09
   0  -5  16 3034.98 2000.08
   0  -5  16 3517.15 1385.90
   0   5 -15 3186.47 1248.98
   0  -5  15 4991.48 2372.27
   0  -5  15 2577.17 1507.10
   0   5 -14 1519.11 1326.83
   0  -5  14  884.88 1268.70
   0   5 -13  405.04 1049.83
   0   5 -13  352.55  973.88
   0   5 -12 4419.78 1382.24
   0   5 -12 3535.33 1801.72
   0  -5  12  290.76 1024.14
   0   5 -11 1431.71 1201.15
   0   5 -11  919.95  728.77
   0  -5  11 1089.50 1545.42
   0   5 -1017889.81 2719.52
   0   5 -1021155.36 5618.65
   0  -5  1024118.22 3229.78
   0   5  -9  314.79  688.33
   0   5  -9  777.75  807.25
   0  -5   9  336.91 1210.97
   0   5  -863545.83 3016.32
   0   5  -862544.31 5685.71
   0  -5   868542.91 4688.85
   0   5  -744652.53 2201.08
   0   5  -750275.40 6305.46
   0  -5   755318.87 4350.06
   0   5  -628593.70 1689.13
   0   5  -625918.26 3353.28
   0  -5   630768.92 3788.84
   0   5  -5  351.83  565.90
   0  -5   5   59.83  381.11
   0   5  -5  958.22  559.76
   0  -5   5 1690.20 1673.36
   0   5  -4 1946.24  590.63
   0  -5   4 2426.35  514.00
   0   5  -4 2799.59 1058.17
   0  -5   4 1965.79 1918.24
   0   5  -323272.39 2278.14
   0  -5   323405.51 2061.31
   0   5  -323242.02 3144.95
   0  -5   327585.58 4794.89
   0   5  -2 9051.66 1522.05
   0  -5   2 8820.92 1004.14
   0   5  -2 9461.58 3383.60
   0  -5   155587.47 2282.81
   0  -5   151887.78 2426.26
   0   5  -161650.23 3139.97
   0  -5   161191.96 2904.55
   0   5  -168980.43 6339.59
   0  -5   041060.34 1711.95
   0  -5   050890.72 2309.77
   0   5   051887.35 2663.49
   0  -5   050125.54 2432.20
   0   5   062032.94 6520.49
   0  -5  -1  406.38  403.49
   0  -5  -1   84.52  284.91
   0   5   1  594.83  449.48
   0  -5  -1  453.26  360.21
   0   5   1 1132.50 1085.45
   0  -5  -2 3987.45  744.32
   0  -5  -2 3600.77  631.59
   0   5   2 2774.40  711.64
   0  -5  -2 3603.62  914.00
   0   5   2 3460.48 1358.35
   0  -5  -314652.64 1505.00
   0   5   315261.02 1560.47
   0   5   313415.17 1423.66
   0  -5  -314586.58 1413.22
   0   5   315873.04 2443.11
   0  -5  -465106.13 2804.13
   0   5   468552.34 2969.32
   0   5   465922.42 2772.17
   0  -5  -464209.35 2633.78
   0   5   476456.53 4045.11
   0  -5  -5 3851.67  742.63
   0   5   5 3969.29  720.14
   0   5   5 2910.63  648.37
   0  -5  -5 4429.89  596.27
   0   5   5 3843.17 1437.43
   0  -5  -619173.36 1298.16
   0   5   618879.25 1193.44
   0   5   618106.77 1027.07
   0  -5  -616811.91  891.40
   0   5   621597.67 4176.03
   0  -5  -738700.83 1941.12
   0   5   733077.53 1356.00
   0  -5  -731636.94 1353.95
   0   5   741034.75 4917.23
   0  -5  -8  978.97  649.18
   0   5   8  411.33  453.79
   0  -5  -8  551.80  424.64
   0   5   8  618.65  921.80
   0  -5  -9  566.58  765.76
   0   5   9    3.80  235.89
   0  -5  -9  377.88  441.11
   0   5   9  -32.05  996.25
   0  -5 -10 4436.26  960.00
   0   5  10 4026.00 1279.37
   0   5  10 4504.31  803.42
   0   5  10 5137.73 1776.27
   0  -5 -11 3873.89 1014.97
   0   5  11 3494.14 1040.71
   0   5  11 5623.72  920.64
   0   5  11 6329.39 1958.19
   0  -5 -12 1016.16  806.19
   0   5  12  746.68  775.00
   0   5  12 3415.89 2036.98
   0  -5 -13 3421.77 1024.60
   0   5  13 2862.89  710.70
   0   5  13 1802.59 1199.61
   0  -5 -14 3236.12 1106.57
   0   5  14 2899.99 1564.81
   0  -5 -15 8973.03 1655.65
   0   5  1513251.34 3233.19
   0  -5 -16 6670.25 1804.28
   0   5  16 8728.44 2460.45
   0  -5 -17 7137.52 1695.50
   0   5  17 5137.39 1776.43
   0  -5 -18 1292.55 1066.14
   0   5  18  769.27 1090.11
   0  -5 -19  997.22 1089.88
   0   5  19 1447.29 1770.58
   0  -5 -20  182.64  532.90
   0   5  20 2338.41 1741.92
   0  -5 -21 9668.74 1793.98
   0  -6  21 1849.98 1178.65
   0   6 -20 1015.81 1157.46
   0  -6  20 2268.01 1971.04
   0  -6  20  502.07  818.91
   0   6 -19 3859.35 2268.78
   0  -6  19 7258.74 3750.24
   0  -6  19 5535.72 2181.02
   0   6 -18 1465.61 1226.15
   0  -6  18  622.07 1531.49
   0  -6  18 2401.97 1325.20
   0   6 -17 1548.40  785.80
   0  -6  17  668.67 1409.89
   0  -6  17  782.68 1000.17
   0   6 -16 5622.92 1571.60
   0  -6  16 4996.57 2589.18
   0  -6  16 5462.70 2014.95
   0   6 -1512393.85 1975.51
   0  -6  15 9201.43 3316.13
   0  -6  1510324.66 2301.20
   0   6 -14 2240.74 1376.80
   0  -6  14 1148.48 1455.96
   0   6 -13 1869.16 1040.47
   0   6 -13  632.17 1763.43
   0  -6  13 3610.75 1886.35
   0   6 -12  512.06  611.45
   0   6 -12  553.01  972.35
   0   6 -11 4585.41 1162.76
   0   6 -11 5921.37 3196.47
   0   6 -1020063.11 2394.93
   0   6 -1022280.54 6992.35
   0   6  -916961.20 2205.40
   0   6  -922106.49 5474.71
   0  -6   927121.13 4088.58
   0   6  -812191.09 1886.68
   0   6  -817805.72 4923.78
   0  -6   816543.19 3715.22
   0   6  -7 9173.37 1566.50
   0   6  -712245.26 4717.82
   0  -6   7 6172.69 2437.29
   0   6  -6 3817.53  833.47
   0   6  -6 3884.59 2617.26
   0  -6   6 5863.38 2774.68
   0   6  -5 1272.07  533.12
   0  -6   5  897.81  376.30
   0   6  -5  748.15  707.10
   0  -6   5 1844.66 2744.59
   0   6  -445091.14 3774.62
   0  -6   443868.02 1730.61
   0   6  -448459.34 4427.85
   0  -6   455598.20 5742.37
   0   6  -392685.82 3480.77
   0  -6   398260.89 2847.48
   0   6  -3100480.2 5566.35
   0  -6   397229.44 6694.87
   0   6  -251175.45 2201.63
   0  -6   250884.95 1773.03
   0   6  -252491.56 4137.76
   0  -6   115999.22  852.20
   0  -6   118883.22 1295.81
   0   6  -120084.01 2772.01
   0   6  -121328.68 7111.38
   0  -6   0  350.88  304.65
   0  -6   0  327.68  433.34
   0   6   0 1001.85  675.95
   0  -6   0  356.47  442.19
   0   6   0 2487.63 1259.56
   0  -6  -1  479.78  286.53
   0  -6  -1  686.30  429.89
   0   6   1 2064.45  967.36
   0  -6  -1  725.84  389.87
   0   6   1 1307.06  556.82
   0  -6  -241907.08 1592.10
   0  -6  -244369.92 1696.14
   0   6   243733.92 2027.23
   0  -6  -244200.56 1830.13
   0   6   251893.10 4878.92
   0  -6  -342335.44 2085.34
   0  -6  -346581.23 1829.16
   0   6   346240.95 2034.53
   0  -6  -342579.97 1654.55
   0   6   358203.15 4622.39
   0  -6  -416575.37 1229.25
   0   6   417625.16 1246.68
   0   6   416090.97 1088.33
   0  -6  -421363.15 1158.18
   0   6   421628.41 2485.02
   0  -6  -5 3195.11  748.96
   0   6   5 3021.82  644.30
   0   6   5 2752.10  635.14
   0  -6  -5 2476.68  476.26
   0   6   5 3508.55 1561.26
   0  -6  -6 7484.69 1332.57
   0   6   6 6462.12 1053.35
   0  -6  -6 5831.90  885.52
   0   6   6 6663.34 2873.10
   0  -6  -7 6229.73  976.57
   0   6   7 4635.85  680.56
   0  -6  -7 5062.87  579.21
   0   6   7 4178.72 1671.52
   0  -6  -8  540.94  537.63
   0   6   8  686.46  482.37
   0  -6  -8 1110.20  462.57
   0   6   8  405.85 1107.17
   0  -6  -9 9273.20 1459.20
   0   6   9 7745.92 1065.03
   0  -6  -9 8949.66 1228.18
   0   6   910174.94 2840.88
   0  -6 -10 4252.68  909.81
   0   6  10 4075.42  618.86
   0   6  10 4850.21 2064.36
   0  -6 -11 1062.48  571.16
   0   6  11  681.56  409.91
   0   6  11 1902.09 1539.16
   0  -6 -12 6241.89 1022.83
   0   6  12 8487.50 3010.09
   0  -6 -13 1554.51  811.84
   0   6  13  973.07 1326.58
   0  -6 -14 6718.18 1224.90
   0   6  14 5365.35 2106.13
   0  -6 -15 2770.60 1163.59
   0   6  15 4061.81 2043.53
   0  -6 -16 2758.48 1103.28
   0   6  16 2215.88 1681.69
   0  -6 -17 4765.33 1498.72
   0   6  17 6342.41 1940.30
   0  -6 -18 1119.73 1005.87
   0   6  18  757.32 1460.55
   0  -6 -19 2677.95 1227.35
   0   6  19 3967.88 2266.16
   0  -6 -20 8376.65 1724.02
   0  -6 -21 1841.70  991.79
   0   7 -20 -128.09  516.73
   0  -7  20  822.58  756.88
   0   7 -19  410.86  590.87
   0  -7  19 2928.43 2313.62
   0  -7  19  994.53 1106.98
   0   7 -18 9339.24 2860.44
   0  -7  1810129.03 4030.40
   0  -7  1813207.91 3932.88
   0   7 -17  677.90  768.95
   0  -7  17 2259.78 1457.68
   0   7 -16 1174.19  821.11
   0  -7  16 1952.72 1619.94
   0  -7  16 2579.70 1773.46
   0   7 -15 2284.49 1003.31
   0  -7  15 4691.76 2777.63
   0  -7  15 4852.08 1683.52
   0   7 -14 3574.91 1159.01
   0   7 -14 4655.13 1745.05
   0  -7  14 5731.04 1809.65
   0   7 -13 1001.67  981.63
   0   7 -13  667.89 1483.20
   0  -7  13  895.95 1250.81
   0   7 -12 1166.79  950.23
   0   7 -12  662.55  829.93
   0  -7  12 2894.04 2265.54
   0   7 -1126990.10 2397.33
   0   7 -1127746.30 7735.22
   0  -7  1136888.99 4670.33
   0   7 -10  798.98  712.91
   0   7 -10 1457.10 1552.04
   0  -7  10 2232.60 1891.41
   0   7  -922785.97 2223.88
   0   7  -923306.75 4505.06
   0   7  -8  928.96  704.64
   0   7  -8  864.47  902.05
   0   7  -7 2764.77  838.67
   0   7  -7 2474.07 1537.98
   0   7  -633434.29 4487.86
   0   7  -639882.24 4994.40
   0  -7   637471.19 5428.42
   0   7  -566756.85 6568.47
   0   7  -568639.15 7168.09
   0  -7   582693.59 8340.47
   0   7  -479126.37 5412.41
   0  -7   481949.34 5625.24
   0   7  -480312.25 8146.80
   0  -7   488606.98 8961.10
   0   7  -3  878.96  401.96
   0  -7   3 1476.35  434.95
   0   7  -3 1505.48 1043.05
   0  -7   3 1314.94 2236.34
   0  -7   231700.69 1461.49
   0  -7   230979.90 1742.85
   0   7  -235733.81 3185.57
   0  -7   231268.20 5218.68
   0  -7   1 4764.92  541.01
   0  -7   1 6398.42 1145.82
   0   7  -1 5491.97 1703.62
   0   7  -1 8166.06 3258.18
   0  -7   0 4636.03  523.44
   0  -7   0 5847.39 1023.92
   0   7   0 5936.21 1718.84
   0   7   0 5896.39 2456.68
   0  -7  -1 8031.26 1063.57
   0  -7  -1 9049.45 1254.93
   0   7   1 8656.71 1503.66
   0   7   113905.40 4042.60
   0  -7  -2  472.49  322.14
   0  -7  -2  783.56  489.09
   0   7   2  951.01  601.48
   0  -7  -2  724.03  467.41
   0   7   2 1701.14 2058.17
   0  -7  -330430.33 2745.08
   0  -7  -336213.66 2691.12
   0   7   336051.62 2892.39
   0  -7  -332744.10 2517.34
   0   7   347353.20 8975.36
   0  -7  -4 1915.84  775.69
   0  -7  -4 3311.21  795.89
   0   7   4 2730.39  791.43
   0  -7  -4 3948.03  704.78
   0   7   4 3349.63 1578.83
   0  -7  -5 1674.07  688.28
   0   7   5 1517.26  569.64
   0   7   5 1525.84  612.36
   0  -7  -5 1540.05  437.86
   0   7   5 1118.86 1023.87
   0  -7  -6 2656.07  739.53
   0   7   6 1803.54  704.60
   0  -7  -6 1030.46  358.68
   0   7   6  764.56 1705.33
   0  -7  -714601.12 1891.03
   0   7   715084.15 1740.03
   0   7   718117.91 5265.45
   0  -7  -8 9079.74 1035.35
   0   7   811650.60  883.96
   0   7   810415.20 4222.75
   0  -7  -9 1737.24  721.03
   0   7   9 1867.59  544.79
   0   7   9  868.00 1583.25
   0  -7 -10 5890.32 1021.87
   0   7  10 9339.79 2180.34
   0  -7 -11 9151.65 1154.45
   0   7  1118320.93 2916.95
   0  -7 -1210013.94 1298.08
   0   7  1211307.96 4579.43
   0  -7 -13  507.37  826.34
   0   7  13 1177.49 1554.60
   0  -7 -14 5898.63 1188.90
   0   7  14 9064.95 3592.59
   0  -7 -15 2859.08 1117.79
   0   7  15 6462.15 2381.12
   0  -7 -16  918.63  781.52
   0   7  16 2071.01 1488.67
   0  -7 -17 2066.09  823.48
   0   7  17 2334.05 1768.12
   0  -7 -18 2196.39  892.82
   0   7  18 1861.98 1360.60
   0  -7 -19  727.97  827.38
   0  -7 -20  116.50  482.24
   0   8 -19  450.93  543.89
   0  -8  19 1944.72 1257.32
   0   8 -18 1149.27  830.86
   0  -8  18 2741.07 1449.26
   0   8 -17  172.25  524.48
   0  -8  17 1308.02 1348.09
   0  -8  17 -391.80  770.26
   0   8 -16 6946.05 1427.81
   0  -8  16 4811.14 2351.85
   0  -8  16 7761.65 1977.65
   0   8 -15  502.20  640.72
   0  -8  15 2674.73 2804.11
   0  -8  15 2484.46 1730.98
   0   8 -14   51.12  439.02
   0   8 -14  310.55  950.98
   0  -8  14 1669.98 1652.92
   0   8 -13 5410.08 1114.13
   0   8 -13 5795.07 3608.30
   0  -8  13 7482.61 2089.33
   0   8 -1225722.52 2855.95
   0   8 -1218338.32 8532.42
   0  -8  1231311.42 4677.04
   0   8 -11  644.66  585.93
   0   8 -11 1083.99 1699.19
   0  -8  11 4342.19 2482.64
   0   8 -10  732.34  607.48
   0   8 -10 2447.10 1788.87
   0  -8  10 1930.39 2073.25
   0   8  -9 1613.17  860.24
   0   8  -9 2610.72 1388.22
   0  -8   9 5425.37 2760.87
   0   8  -8 2921.78 1033.50
   0   8  -8 1320.57  870.87
   0  -8   8 1000.45 1599.85
   0   8  -710568.76 2590.19
   0   8  -712123.28 2437.68
   0  -8   714238.83 4013.32
   0   8  -6 8194.93 2073.34
   0   8  -6 8894.26 2887.34
   0   8  -525222.73 4338.75
   0   8  -522942.93 4698.82
   0   8  -4 7787.73 2022.08
   0   8  -410465.81 2586.07
   0  -8   410259.24 3585.36
   0  -8   317022.61 2069.34
   0   8  -319316.67 5155.08
   0  -8   323363.14 4957.10
   0  -8   2 3815.69  507.73
   0  -8   2 6510.56 1009.98
   0   8  -2 4401.00 2034.82
   0  -8   2 3467.71 2888.99
   0  -8   111547.63 1306.27
   0  -8   114325.30 1679.89
   0   8  -112589.90 2913.06
   0   8  -117049.85 3160.88
   0  -8   0 3773.71  744.10
   0  -8   0 4249.53  703.43
   0   8   0 4619.46 1527.57
   0   8   0 4891.95 2729.17
   0  -8  -1  502.05  285.64
   0  -8  -1  642.06  414.73
   0   8   1  753.76  900.78
   0   8   1  210.55  964.78
   0  -8  -2  737.61  297.45
   0  -8  -2 1651.91  562.90
   0   8   2  691.35 1062.65
   0   8   2 1638.11 1189.70
   0  -8  -310114.87 1276.39
   0   8   3 8899.77 1385.88
   0   8   312357.81 5896.99
   0  -8  -4 5943.40  765.98
   0   8   4 7115.89  967.91
   0   8   4 9014.78 3571.46
   0  -8  -5  900.16  503.55
   0   8   5  -16.36  294.31
   0   8   5  662.31  565.57
   0  -8  -6  733.64  465.69
   0   8   6  860.20  497.68
   0   8   6  596.38 1288.49
   0  -8  -7 3984.66  795.03
   0   8   7 4785.56  697.47
   0   8   7 6705.85 2282.73
   0  -8  -8 1553.25  514.95
   0   8   8 2697.60 2038.37
   0  -8  -9  548.81  383.24
   0   8   9  654.01 1094.59
   0  -8 -1011479.56 1590.50
   0   8  1011953.94 2583.71
   0  -8 -11  852.23  566.61
   0   8  11  -82.35  991.08
   0  -8 -12 1013.05  547.70
   0   8  12 1345.07 1002.51
   0  -8 -13  719.42  503.94
   0   8  13 1879.65 1302.95
   0  -8 -14  436.10  699.65
   0   8  14  896.48 1469.50
   0  -8 -15 1493.33  807.21
   0   8  15  301.41 1106.36
   0  -8 -16  328.01  400.11
   0   8  16 2024.83 2154.91
   0  -8 -17 2292.08 1084.06
   0   8  17 3592.15 2545.94
   0  -9  18 3368.54 1584.59
   0  -9  17  907.62  874.05
   0  -9  16 2647.91 2293.47
   0  -9  16 1942.37 1347.96
   0  -9  15 3039.24 2025.69
   0  -9  15  983.82 1385.97
   0   9 -14 2532.62  926.53
   0  -9  14 6547.39 2688.06
   0   9 -13 4621.59 1284.85
   0   9 -13 4540.02 1691.08
   0  -9  13 5762.37 2386.65
   0   9 -12 4591.45 1131.20
   0   9 -12 4203.56 2443.32
   0  -9  12 9100.01 2728.92
   0   9 -11  639.53  559.19
   0   9 -11 1259.80 1017.81
   0  -9  11 1226.14 1236.39
   0   9 -10 1890.52  927.13
   0   9 -10  243.18 1127.72
   0  -9  10  488.88 1943.39
   0   9  -9 1834.19  751.02
   0   9  -9 1181.03 1186.68
   0  -9   9 4598.39 3059.58
   0   9  -8 1084.47  495.53
   0   9  -8 1636.41 1223.45
   0  -9   8 1208.38 1597.93
   0   9  -7  554.76  519.35
   0   9  -7  701.50  883.63
   0  -9   7    4.37 1784.57
   0   9  -6 1749.38  729.05
   0   9  -6 3885.53 1783.53
   0  -9   6 1811.41 1976.33
   0   9  -5 1366.00  741.42
   0   9  -5 1664.44 1294.98
   0  -9   5 6125.07 3280.09
   0  -9   416254.77 1510.83
   0   9  -418098.74 3804.51
   0  -9   422949.32 5501.28
   0  -9   3 4496.18  790.29
   0   9  -3 3472.69 1506.28
   0  -9   3  961.14 2280.03
   0  -9   2 1081.89  476.87
   0   9  -2  643.43  399.33
   0  -9   1 2821.28  558.86
   0   9  -1 3292.24 1525.72
   0  -9   0 1366.34  391.67
   0   9   0  387.63  605.93
   0   9   0 1111.86 1520.33
   0  -9  -1  967.88  355.96
   0   9   1  892.16 1073.74
   0   9   1 1190.53 2112.89
   0  -9  -2 1710.88  422.98
   0   9   2 1288.75  623.24
   0   9   2 2098.65 1152.36
   0   9   3 5876.94 1813.33
   0   9   313159.74 4984.42
   0  -9  -417662.39 1254.68
   0   9   412158.85 3366.52
   0   9   427509.49 7923.13
   0   9   5  669.73  653.95
   0   9   5 1436.43 1610.32
   0   9   631404.1110378.56
   0   9   7 8622.60 2851.93
   0   9   8 7909.09 3350.78
   0   9   9 4344.67 1938.43
   0   9  1012564.80 2509.94
   0   9  11  998.19 1250.34
   0   9  12  161.29  731.79
   0   9  13 4656.92 2136.42
   0   9  14 6259.43 2693.68
   0   9  15 7691.83 4621.88
   0   9  16 4198.47 1789.04
   0 -10  16  544.25  892.68
   0 -10  15 3173.56 1641.03
   0 -10  14  562.74 1137.88
   0 -10  14 1704.44 1498.46
   0  10 -13 1116.66 1333.32
   0 -10  13  706.37 1075.98
   0  10 -12 -124.55  742.18
   0 -10  12 4427.88 2382.77
   0  10 -11 1019.44  805.37
   0 -10  11 4186.56 2369.85
   0  10 -10 1811.92  893.32
   0 -10  10 1217.82 1536.41
   0  10  -9  620.19  774.86
   0 -10   9 3804.41 2491.10
   0  10  -8 9184.73 2622.02
   0 -10   813198.32 3528.34
   0  10  -7 -142.49  682.47
   0 -10   7 2810.20 1847.24
   0  10  -6  814.53  711.31
   0 -10   6 2850.69 2420.44
   0  10  -5 1051.60  889.53
   0 -10   5 5031.59 4065.87
   0  10  -463922.4713493.95
   0 -10   494155.65 8435.31
   0  10  -3 7178.51 3759.44
   0 -10   3 9039.13 4083.85
   0  10  -211805.98 4104.56
   0 -10   2 7266.91 3557.75
   0  10  -1 6039.70 1814.60
   0 -10   110189.83 4224.68
   0  10   0 2634.00 1261.67
   0  10   0 3488.00 1919.28
   0  10   1  424.04  841.20
   0  10   1 1474.92 1580.88
   0  10   2  720.05  677.89
   0  10   2  328.85 1173.55
   0  10   3  390.05  586.72
   0  10   3 1153.54 1085.51
   0  10   417754.96 5968.19
   0  10   5  -37.12  972.59
   0  10   6 1091.54 1071.32
   0  10   7 3029.76 2571.56
   0  10   8 2441.30 1839.15
   0  10   9 4593.98 1830.07
   0  10  10 1059.21  957.64
   0  10  11 1718.12 1455.35
   0  10  12  489.31 1077.63
   0  10  13 1400.40 1257.79
   0  10  14  886.42 1602.34
   0 -11  14  413.19  843.97
   0 -11  13 1907.05 1912.22
   0 -11  13  576.83  902.86
   0  11 -12 9355.55 2354.27
   0 -11  1210833.52 3015.41
   0  11 -11 5248.33 3569.25
   0 -11  11 7917.47 2850.56
   0  11 -10  480.93  517.58
   0 -11  10 2591.76 2005.58
   0  11  -9  606.72  788.57
   0 -11   9 2976.07 2390.36
   0  11  -8 2384.49 1453.53
   0 -11   8 6753.50 3622.46
   0  11  -7 2055.32 1172.26
   0 -11   7  987.84 1738.28
   0  11  -6  744.72  815.24
   0 -11   6 3285.17 2647.95
   0  11  -5  924.06  636.68
   0 -11   5 3481.78 3700.00
   0  11  -418055.87 7842.23
   0 -11   448723.36 6669.27
   0  11  -3 7598.54 4405.18
   0 -11   315490.78 4934.93
   0  11  -2  755.97  753.36
   0 -11   2 1480.52 2248.49
   0  11  -1   67.16  590.10
   0 -11   1 1003.77 2117.72
   0  11   0  227.06  345.04
   0  11   1 1661.38 1067.97
   0  11   2 3968.30 2603.25
   0  11   3  758.14 1135.40
   0  11   4  851.94  798.69
   0  11   5  502.20  547.48
   0  11   6 8522.27 3763.16
   0  11   8 1701.51 1670.80
   0  11   9  437.60  841.12
   0  11  10 1975.07 1632.48
   0  11  11  884.42 1924.17
   0  11  12 1667.90 1666.37
   0 -12  11 7550.58 2827.48
   0  12 -10 2073.99 1375.77
   0 -12  10 1422.26 1631.57
   0  12  -9  933.19 1118.84
   0 -12   9 2519.96 1871.89
   0  12  -8  352.41  524.20
   0 -12   8 1285.17 1597.54
   0 -12   7 5013.45 3183.65
   0  12  -6 1594.50 1294.81
   0 -12   6 3022.53 2110.57
   0  12  -5 3709.47 1746.30
   0 -12   510326.17 3371.23
   0 -12   4 2114.03 2681.93
   0  12  -3  653.07 1118.63
   0 -12   3 6291.28 3214.22
   0 -12   213841.62 5309.86
   0 -12   1 6879.32 4082.03
   0 -12   0  416.93 2255.13
   0  12   2 7860.35 2677.95
   0  12   3 1260.90 1179.87
   0  12   4 1235.47 1500.64
   0  12   5 1599.92 1760.30
   0  12   6  899.13 1126.77
   0  12   7 3653.83 3682.43
   0  12   8 1217.15 1751.23
   0  12   9  613.58 1246.71
   0  12  10 1337.10 1213.15
   0  13  -8  451.16  682.09
   0 -13   8 6224.16 2677.84
   0  13  -7 1000.78  949.67
   0 -13   7   52.59 1299.06
   0  13  -6 1376.53 1043.21
   0 -13   6 3732.59 2369.50
   0 -13   5 1131.74 2231.10
   0 -13   4 3274.22 2073.98
   0 -13   3 2106.21 2091.51
   0 -13   2 5580.82 3482.35
   0 -13   119172.51 4974.58
   0 -13   0 3520.37 3438.25
   0 -13  -1 8930.20 4021.88
   0  13   3  688.57 1246.62
   0  13   4 1263.52 1081.46
   0  13   5  278.10  963.47
   0  13   6  805.91  683.81
   1 -13   0 6629.87 4019.29
   1 -13   1 1746.99 1964.76
   1 -13   3 1737.96 3008.65
  -1  13  -7 1324.48  947.31
  -1  12   7  870.37 1719.32
  -1  12   6 1426.34 1726.49
  -1  12   5  553.16 1766.78
  -1  12   4 1700.98 3733.29
  -1  12   3 1539.62 1288.28
   1 -12  -1 2277.27 3739.15
   1 -12   0 2738.11 2748.14
   1 -12   1 1649.52 3596.56
  -1  12  -2 2070.45 1710.45
   1 -12   213380.30 4514.81
  -1  12  -3  446.98  823.82
   1 -12   3 3927.90 2862.21
  -1  12  -4  445.88  727.48
   1 -12   4 9012.96 4566.70
  -1  12  -5  692.46  806.07
   1 -12   5 6172.71 3309.22
  -1  12  -6 1298.41 1256.84
  -1  12  -7  463.63 1173.70
   1 -12   7 3146.92 2639.40
  -1  12  -8 1033.82 1286.48
   1 -12   8 1180.11 1877.14
  -1  12  -9  391.38 2445.47
   1 -12   9 2675.54 1885.10
  -1  11  11  750.06  770.01
  -1  11  10 7132.61 3708.14
  -1  11   9 1091.58  710.09
  -1  11   8 2079.00 2822.54
  -1  11   7 -126.04 1006.70
  -1  11   6 1036.04 1494.09
  -1  11   5 3913.32 3917.99
  -1  11   4 1850.94 1095.80
  -1  11   3 3525.22 2289.60
  -1  11   2 3289.73 1910.54
  -1  11   110261.56 3339.83
  -1  11   019172.30 7224.41
   1 -11   038956.12 7222.61
  -1  11  -1 6916.21 2505.71
  -1  11  -2 4307.68 2588.90
  -1  11  -311389.10 4259.84
   1 -11   317752.12 4865.00
  -1  11  -4 2234.10 1556.00
   1 -11   4 9606.11 4368.98
  -1  11  -5 2536.15 1624.02
   1 -11   5 2329.31 2270.72
  -1  11  -6  621.45  748.70
   1 -11   6 2227.44 1921.32
  -1  11  -7 1790.41 1494.92
   1 -11   7 3845.08 3382.37
  -1  11  -8 1261.17 2162.92
   1 -11   8 6245.09 3625.64
  -1  11  -9  754.68  933.63
   1 -11   9  278.91 1434.68
  -1  11 -10 1787.48  972.86
   1 -11  10 5901.64 3213.12
  -1  11 -11 1402.35 1141.79
   1 -11  11  933.53 1671.83
   1 -11  12 5228.58 2246.06
  -1  10  13 1566.13 1595.71
  -1  10  12 3464.35 2434.68
  -1  10  11 1208.99 1163.33
  -1  10  1015123.50 5241.13
  -1  10   9 6190.62 2750.59
  -1  10   844006.7610861.33
  -1  10   7 8142.49 3325.72
  -1  10   6  687.35 1371.68
  -1  10   5 2180.64 1994.60
  -1  10   4 2618.71  954.16
  -1  10   4 3925.21 2526.09
  -1  10   3   72.50  471.81
  -1  10   3 1033.30  498.77
  -1  10   2 1605.96  685.97
  -1  10   2 2154.64 1659.13
  -1  10   1 8181.54 1918.52
  -1  10   1 9585.46 2541.58
  -1  10   0  344.49  544.48
  -1  10  -1  654.68  771.59
   1 -10   1  793.03 2118.66
  -1  10  -2 1475.24 1052.78
   1 -10   2 -365.64 2114.62
  -1  10  -3 2379.43 1098.60
   1 -10   3 7484.97 4107.55
  -1  10  -4  564.87  775.19
   1 -10   4 -250.23 1932.83
  -1  10  -5 1711.54 1561.05
  -1  10  -6  861.59  682.76
  -1  10  -7 4947.61 1951.49
   1 -10   7 4440.34 3091.37
  -1  10  -8    3.16  782.06
   1 -10   8 3853.19 3057.24
  -1  10  -9 -177.95  637.88
   1 -10   9 1985.40 1649.62
  -1  10 -10 2266.55 1464.82
   1 -10  10  320.52 1626.89
  -1  10 -11 3738.64 2987.16
   1 -10  11 8755.06 3344.59
  -1  10 -12  781.98  644.39
   1 -10  12 1035.05 1359.96
  -1  10 -13  756.96  993.14
   1 -10  13 1446.02 1682.31
   1 -10  14 2981.31 2297.96
  -1   9  15 -195.30  946.18
  -1   9  14 1165.88 1263.17
  -1   9  13  -51.17 1069.16
  -1   9  12 2727.34 2175.41
  -1   9  11 2947.24 1829.09
  -1   9  10 2183.28 1683.88
  -1   9   922512.54 6218.08
  -1   9   8 8756.98 3374.13
  -1   9   7 2202.88 1094.33
  -1   9   6 1582.41  937.07
  -1   9   6 1758.59 1089.53
  -1   9   5 1443.80  773.08
  -1   9   5 1148.92 1889.70
  -1   9   4 9602.82 1342.53
  -1   9   4 4755.65 4318.84
  -1   9   3  100.88  499.54
  -1   9   3  855.04 1346.51
  -1   9   2 3184.41  916.58
  -1   9   2 2443.21 2133.74
  -1   9   1 1223.46  808.75
  -1   9   1 1666.09 1229.63
  -1   9   0  990.18 1026.97
  -1   9   0 3055.73 1911.64
  -1   9  -1 2732.95 1209.33
   1  -9   1 7221.86 4189.50
  -1   9  -2 2497.84 1129.82
   1  -9   2 3315.70 2817.09
  -1   9  -310805.38 3183.35
   1  -9   3 7964.50 3835.44
  -1   9  -4 5768.60 2020.43
   1  -9   4 6299.55 3532.44
  -1   9  -5 8346.59 2881.71
   1  -9   512295.00 4230.90
  -1   9  -6 8366.01 2927.94
   1  -9   614013.14 4303.56
  -1   9  -7  616.11  547.53
   1  -9   7 3019.29 2897.42
  -1   9  -8 2960.67 1483.03
  -1   9  -9  849.26  764.50
  -1   9 -10 4553.88 2249.07
   1  -9  10 3808.01 2542.66
  -1   9 -11 4038.62 1934.61
   1  -9  11 7019.19 2785.45
  -1   9 -12 8471.15 3285.91
   1  -9  1220549.19 3840.35
  -1   9 -13 3346.80 1788.03
   1  -9  13 4349.24 2709.85
  -1   9 -14 2581.79 1905.18
   1  -9  14 3743.37 1979.10
  -1   9 -15   97.39  770.53
   1  -9  15 2485.11 1918.74
   1  -9  16 2057.45 1560.27
  -1   8  17 2086.90 2020.37
  -1   8  16 2368.95 1798.30
  -1   8  15 3125.58 1789.21
  -1   8  14  528.88 1212.59
  -1   8  13 1450.28 1255.74
  -1   8  12 5393.32 2745.35
  -1   8  11 4719.75 2544.52
  -1   8  1015848.33 3084.67
  -1   8   9  452.70 1215.49
  -1   8   8 1126.32  590.60
  -1   8   8 1000.16 1798.03
  -1   8   7  174.72  395.14
  -1   8   7    3.70  872.29
  -1   8   612490.77 1524.55
  -1   8   614595.91 4743.01
  -1   8   513821.32 1745.31
  -1   8   513784.01 3823.73
  -1   8   421334.07 2274.58
  -1   8   428945.74 9085.82
  -1   8   3 6123.65 1296.96
  -1   8   3 4618.18 2634.85
  -1   8   2 5081.98 1102.21
  -1   8   2 8841.56 4564.94
  -1   8   1 3725.63 1336.02
  -1   8   1 1672.96 1444.40
  -1   8   0 2154.17 1034.86
  -1   8   0 4017.20 3078.11
  -1   8  -1  182.42  664.98
  -1   8  -2 1334.68  969.91
   1  -8   2 3009.72 3157.08
  -1   8  -3 7176.49 1536.97
   1  -8   310267.14 3901.17
  -1   8  -443503.84 6757.90
   1  -8   451850.14 6733.59
  -1   8  -5  273.93  228.64
  -1   8  -5 1028.60  881.34
   1  -8   5 1691.69 2743.22
  -1   8  -611022.21 2037.83
  -1   8  -614271.44 4161.93
   1  -8   613948.87 3774.32
  -1   8  -7  403.03  659.13
  -1   8  -7 2477.02 2354.53
   1  -8   7-1169.78 1778.37
  -1   8  -8  479.17  400.61
  -1   8  -8  743.22 1113.73
   1  -8   8  806.37 1785.25
  -1   8  -9  684.47  613.20
  -1   8  -9  550.11  529.81
   1  -8   9  301.31 1474.31
  -1   8 -10 7994.73 1288.45
  -1   8 -10 7498.58 2677.64
   1  -8  1012638.35 4074.58
  -1   8 -11 4168.06 1160.66
  -1   8 -11 4858.71 1930.69
  -1   8 -12  -16.44  403.48
  -1   8 -12  365.23  543.59
  -1   8 -13 7967.52 1487.14
  -1   8 -13 7567.69 4647.11
   1  -8  1311306.55 3137.98
  -1   8 -14 2450.58  852.71
  -1   8 -14 4255.68 2229.02
   1  -8  14 3495.76 1934.30
  -1   8 -15  228.85  346.10
  -1   8 -15 1416.54 1951.20
   1  -8  15 3777.78 2214.57
  -1   8 -16  587.58  967.03
   1  -8  16 1372.06 1143.60
  -1   8 -17 3724.76 1586.34
   1  -8  17 5993.08 2326.72
   1  -8  18 6405.07 2088.33
  -1   7  18 5517.75 2241.85
   1  -7 -17  502.16  496.51
  -1   7  17  293.82 1013.48
   1  -7 -16 1072.61  749.46
  -1   7  16 1270.98 1679.03
   1  -7 -15 1012.72  623.66
  -1   7  15 1997.79 2372.90
   1  -7 -14 1387.85  661.89
  -1   7  14 2236.95 1799.83
   1  -7 -13 5236.66 1063.06
  -1   7  13 6367.18 3005.66
   1  -7 -12 5186.56 1082.68
  -1   7  12 5829.79 2232.96
   1  -7 -11  942.88  493.49
  -1   7  11 2615.44 2034.55
   1  -7 -10  826.51  444.46
  -1   7  10 1368.04  716.07
  -1   7  10 2227.79 2173.29
   1  -7  -9 3214.66  697.90
  -1   7   9 3193.47  825.58
  -1   7   9 4988.83 2368.74
   1  -7  -8    0.99  272.74
  -1   7   8  429.55  516.64
  -1   7   8  473.34 1217.34
   1  -7  -7  785.01  506.46
  -1   7   7 1121.36  755.86
  -1   7   7  419.35 1275.96
   1  -7  -6 1588.92  481.04
  -1   7   6 1600.66  872.44
  -1   7   6  683.35 1188.02
   1  -7  -5 2752.16  547.86
  -1   7   5 2006.22  519.98
  -1   7   5 4249.60 1064.58
  -1   7   5 3081.33 2319.77
   1  -7  -4 1431.10  489.28
   1  -7  -4 2742.65  398.65
  -1   7   4 2529.42  881.06
  -1   7   4 4187.62 2721.87
   1  -7  -3  348.82  152.44
   1  -7  -3  438.33  163.87
  -1   7   3 1076.29  739.06
  -1   7   3 1696.90 2279.39
  -1   7   2  697.03  806.73
  -1   7   2  954.03 1234.18
  -1   7   114556.30 2318.87
  -1   7   117729.88 5963.61
  -1   7   0 7579.49 1690.34
  -1   7   0 8336.59 3838.80
  -1   7  -1 6282.49 1440.22
  -1   7  -1 6748.36 2336.25
  -1   7  -2 4169.78 1197.26
   1  -7   2  826.15 2022.46
   1  -7   312285.06 1486.66
   1  -7   314981.17 1865.75
  -1   7  -317493.76 2929.46
   1  -7   320037.31 4217.66
  -1   7  -4 3692.92 1216.88
   1  -7   4 2908.06  384.13
  -1   7  -4 4609.08 1483.39
   1  -7   4 6661.68 3150.63
  -1   7  -5  283.67  436.87
   1  -7   5  560.95  339.00
  -1   7  -5  432.89 1029.35
   1  -7   5 5123.48 2780.70
  -1   7  -640421.39 3658.03
  -1   7  -640548.03 6640.99
   1  -7   649566.50 6842.39
  -1   7  -7  865.98  744.06
  -1   7  -7 2202.52 1949.91
   1  -7   7  715.93 1944.31
  -1   7  -8  479.43  544.98
  -1   7  -8  333.49 1256.73
   1  -7   8  522.82 1577.30
  -1   7  -9  272.58  496.44
  -1   7  -9 1238.35  677.47
   1  -7   9 2164.26 2291.35
  -1   7 -1014267.38 1554.29
  -1   7 -1013542.68 4980.05
   1  -7  1022836.85 4083.88
  -1   7 -11 2946.00  812.28
  -1   7 -11 3457.02 1639.04
   1  -7  11 1914.83 1819.96
  -1   7 -12  841.64  587.15
  -1   7 -12  978.50 1627.53
   1  -7  12 2366.65 1422.12
  -1   7 -13 2029.87  977.82
  -1   7 -13 3326.41 2372.63
   1  -7  13 4732.69 2613.08
  -1   7 -1410861.61 1529.61
  -1   7 -14 6373.93 4877.17
  -1   7 -15  424.70  485.24
  -1   7 -15  317.78 1442.39
  -1   7 -16 3151.88 2282.16
   1  -7  16 1842.38 1301.14
  -1   7 -17  429.11  365.96
  -1   7 -17 2934.27 1847.77
   1  -7  17 2325.93 1503.93
  -1   7 -18  594.89  794.46
   1  -7  18  518.51  857.81
  -1   7 -19   95.85  444.75
   1  -7  19  663.80 1307.82
  -1   7 -20  985.53  904.39
   1  -6 -20 1369.54  771.02
   1  -6 -19  764.74  678.49
  -1   6  19  720.18  907.74
   1  -6 -18 1974.35  893.66
  -1   6  18 5125.81 2115.49
   1  -6 -17  656.26  730.39
  -1   6  17 1199.82 1013.75
   1  -6 -16  395.32  727.85
  -1   6  16 1066.95 1611.39
   1  -6 -15 2170.49  915.88
  -1   6  15 3048.97 2065.33
   1  -6 -14  492.37  476.31
  -1   6  14  968.05 1232.48
   1  -6 -1312648.64 2462.44
  -1   6  1318646.21 7314.73
   1  -6 -12 1736.10  718.21
  -1   6  12 1932.25  823.88
  -1   6  12 1633.25 1062.28
   1  -6 -11  704.83  606.96
  -1   6  11  538.40  525.88
  -1   6  11   91.84  905.17
   1  -6 -1010738.76 1138.41
  -1   6  1012618.59 2691.63
  -1   6  1015404.85 2613.04
   1  -6  -9 1865.46  718.76
  -1   6   9 1981.84  869.93
  -1   6   9 1779.89 1460.49
  -1   6   851278.67 3728.11
  -1   6   850903.55 4763.10
   1  -6  -721792.40 1921.64
  -1   6   723986.50 2161.63
  -1   6   729104.99 4587.79
   1  -6  -6  362.84  471.30
  -1   6   6  318.74  371.76
  -1   6   6   11.82  459.55
  -1   6   6 1875.52 1502.92
   1  -6  -5  153.01  225.85
  -1   6   5  387.66  314.01
  -1   6   5  397.45  477.73
  -1   6   5  545.16  648.00
   1  -6  -4 4208.98  479.13
  -1   6   4 4482.22  605.80
  -1   6   4 4103.58  969.05
  -1   6   4 6238.08 2792.56
   1  -6  -313452.89 1817.28
   1  -6  -315385.15 1833.98
  -1   6   317088.58 1587.94
  -1   6   320181.46 5335.84
   1  -6  -2 8638.86  997.30
  -1   6   211705.10 1905.00
  -1   6   218410.96 5106.75
  -1   6   127068.83 2136.22
  -1   6   137180.25 7040.79
  -1   6   0 1330.34  947.82
  -1   6   0  719.27  584.29
  -1   6  -1  600.08  753.14
  -1   6  -1  760.81 1299.72
   1  -6   2 5319.06  315.45
   1  -6   2 4877.63 1091.51
  -1   6  -2 4541.05 1292.44
   1  -6   2 4769.42 3527.64
  -1   6  -3  408.28  324.40
   1  -6   3  281.81  148.00
  -1   6  -3  295.21  836.45
   1  -6   3 4176.07 2889.08
  -1   6  -4 2643.66  726.09
   1  -6   4 2315.43  399.18
  -1   6  -4 3530.91 1344.70
   1  -6   4 3624.71 2777.21
  -1   6  -5  712.59  557.55
   1  -6   5  335.18  347.35
  -1   6  -5 1264.38 1453.40
   1  -6   5 2109.58 2132.94
  -1   6  -636158.66 2775.44
   1  -6   633007.33 2493.03
  -1   6  -633515.68 6759.76
   1  -6   641474.77 5404.83
  -1   6  -719669.07 1324.60
  -1   6  -719861.46 5945.33
   1  -6   729411.81 5156.24
  -1   6  -8 4836.84 1449.29
  -1   6  -8 5385.58 2049.16
   1  -6   8 6050.16 2537.42
  -1   6  -9 1825.47  891.08
  -1   6  -9 1459.54 1839.28
   1  -6   9 3113.44 2450.45
  -1   6 -10  661.92  609.20
  -1   6 -10 1025.32 1329.34
   1  -6  10 1960.15 1598.35
  -1   6 -11  584.02  709.47
  -1   6 -11  598.82 1469.01
   1  -6  11 -277.93 1248.90
  -1   6 -12  324.43  528.79
  -1   6 -12 1085.98 1006.43
   1  -6  12 4206.95 2330.14
  -1   6 -13  353.64  516.01
  -1   6 -13  761.84 1429.60
   1  -6  13 1398.84 1439.95
  -1   6 -14 5747.67 1449.42
  -1   6 -14 5098.81 3317.03
   1  -6  14 6087.12 2123.24
  -1   6 -15  654.16  546.20
  -1   6 -15  944.58 1069.25
   1  -6  15  581.32 1024.43
  -1   6 -16 2814.41 1012.10
  -1   6 -16 3884.43 2111.26
  -1   6 -17 2570.33 1119.15
  -1   6 -17 3784.35 1839.21
   1  -6  17 4373.05 1984.26
  -1   6 -18 2272.37 1051.55
   1  -6  18 3895.09 2279.32
  -1   6 -19 4327.10 1827.48
   1  -6  19 4995.33 3066.57
   1  -6  19 7547.70 2822.08
  -1   6 -2011422.41 1672.16
   1  -6  2024312.89 3038.00
   1  -5 -21 5036.64 1206.05
   1  -5 -20  813.40  852.88
  -1   5  20  857.15 1211.92
   1  -5 -19 1228.71  982.08
  -1   5  19 2394.07 1414.49
   1  -5 -18 3070.97 1433.68
  -1   5  18 2645.52 1236.66
   1  -5 -17 1228.68  846.88
  -1   5  17  -40.55  916.94
   1  -5 -16 8459.84 1421.11
  -1   5  16 9956.30 2707.04
   1  -5 -1518253.80 2508.72
  -1   5  1516372.69 4619.85
  -1   5  1522106.19 6602.50
   1  -5 -14 1154.32  928.81
  -1   5  14 1218.63  893.89
  -1   5  14 3033.50 1876.63
   1  -5 -13 5113.75 1136.89
  -1   5  13 5090.81 1204.37
  -1   5  13 3864.74 1829.04
   1  -5 -12 4046.45  869.51
  -1   5  12 5277.44 1176.69
  -1   5  12 7070.98 1975.23
   1  -5 -11 5583.35 1015.70
  -1   5  11 7439.44 1385.52
  -1   5  11 6260.71 1842.75
   1  -5 -10  132.00  350.79
  -1   5  10  992.55  760.71
  -1   5  10  348.89  986.10
   1  -5  -9 2419.86  765.14
  -1   5   9 2814.97  791.56
  -1   5   9 4313.52 1914.88
   1  -5  -834674.34 2865.90
  -1   5   829426.65 2579.89
  -1   5   832860.67 3296.61
   1  -5  -7 1556.45  696.50
  -1   5   7  974.95  409.54
  -1   5   7 1774.01  722.91
   1  -5  -7 1253.09  576.11
  -1   5   7 1133.02  929.40
   1  -5  -6 4188.35  888.05
  -1   5   6 3830.36  570.55
  -1   5   6 3538.17  862.69
   1  -5  -6 2430.28  541.51
  -1   5   6 4188.93 1495.72
   1  -5  -5 1491.63  587.58
  -1   5   5  367.31  304.38
  -1   5   5 1405.33  773.10
   1  -5  -5  770.55  449.54
  -1   5   5   98.91  806.43
   1  -5  -4 3458.26  490.41
  -1   5   4 3160.05  521.02
  -1   5   4 2655.39  859.74
   1  -5  -4 3594.52  655.91
  -1   5   4 5990.34 1911.97
   1  -5  -314973.46  708.72
  -1   5   314979.79 1389.97
  -1   5   317175.84 1536.03
   1  -5  -320943.96 2311.87
  -1   5   321538.95 5278.73
   1  -5  -2 4963.18  675.05
   1  -5  -2 6609.22  611.69
  -1   5   2 7843.60 1396.97
   1  -5  -2 6455.51  961.44
  -1   5   2 8937.00 2557.96
  -1   5   187184.50 4107.08
  -1   5   194397.38 4935.98
  -1   5   0 2114.80  881.68
  -1   5   0 4767.38 3827.62
  -1   5  -111811.07 1950.54
  -1   5  -114122.75 2363.35
  -1   5  -222779.76 1845.91
   1  -5   225773.01 2075.73
  -1   5  -230189.86 2382.81
   1  -5   236715.76 5334.66
  -1   5  -3 1338.63  356.07
   1  -5   3 1034.51  277.91
  -1   5  -3 2077.74 1373.65
   1  -5   3 3466.27 3464.82
  -1   5  -4  452.11  315.60
   1  -5   4  837.19  346.90
  -1   5  -4   85.02  780.83
   1  -5   4 2787.31 2076.90
  -1   5  -5  632.69  492.71
   1  -5   5  436.74  327.72
  -1   5  -5 1153.53 1262.23
   1  -5   5  750.35 1908.86
  -1   5  -631429.09 1643.67
   1  -5   627379.35 1411.14
  -1   5  -629504.14 4371.55
   1  -5   635812.44 4779.38
  -1   5  -7 5507.20  948.26
  -1   5  -7 6513.19 3300.20
   1  -5   7 5260.50 2309.07
  -1   5  -810045.66 1666.32
  -1   5  -8 9202.84 2919.69
   1  -5   8 8459.00 2587.15
  -1   5  -921126.18 2159.44
  -1   5  -922879.87 4582.88
   1  -5   927571.62 3978.12
  -1   5 -10  307.62  534.91
  -1   5 -10 -302.56  862.43
   1  -5  10  186.50 1250.79
  -1   5 -11 6096.60 1210.52
  -1   5 -11 6441.72 3101.58
   1  -5  11 7108.05 2207.55
  -1   5 -12 1238.24  829.20
  -1   5 -12 -179.02  932.63
   1  -5  12 1519.95 1538.06
  -1   5 -1310815.28 1771.41
  -1   5 -1310366.48 4048.70
   1  -5  1320396.42 3160.10
  -1   5 -14 1325.55 1068.59
  -1   5 -14 2327.60 1948.66
   1  -5  14 3087.37 1591.38
  -1   5 -15  980.95  775.16
  -1   5 -15  880.89  880.85
   1  -5  15  352.63  888.73
  -1   5 -16  410.37  547.92
  -1   5 -16 1280.99 1141.14
   1  -5  16 1617.43 1545.07
  -1   5 -17  815.12  787.15
  -1   5 -17 1673.49 1258.82
   1  -5  17 1922.07 1287.00
  -1   5 -18 1116.91  858.27
   1  -5  18 1128.19 1640.28
  -1   5 -19  742.22  627.44
   1  -5  19 2330.63 2211.91
   1  -5  19 2266.81 1657.16
  -1   5 -20 1218.37 1000.09
   1  -5  20 1852.17 1998.64
   1  -5  20 7637.53 2781.05
  -1   5 -21  208.50  631.25
   1  -4 -21  745.39  931.37
  -1   4  21 2129.95 1302.80
   1  -4 -20 2031.15 1056.71
  -1   4  20 4519.50 2077.02
   1  -4 -19 7608.37 2165.12
  -1   4  1910938.97 3031.58
   1  -4 -18  392.14  588.21
  -1   4  18 1538.58 1305.30
   1  -4 -17  295.19  658.17
  -1   4  17  749.24  696.41
  -1   4  17 1201.23 1841.77
   1  -4 -1614391.46 2143.77
  -1   4  1614615.28 1913.42
  -1   4  1618813.94 3090.89
   1  -4 -15 5502.49 1601.51
  -1   4  15 4829.20 1113.41
  -1   4  15 3682.64 1673.54
   1  -4 -14 4847.30 1308.45
  -1   4  14 5417.27 1111.69
  -1   4  14 3967.43 1463.82
   1  -4 -13 1512.17  987.31
  -1   4  13 1515.72  843.33
  -1   4  13  996.19 1031.86
   1  -4 -1227629.26 3021.61
  -1   4  1233727.50 3372.97
  -1   4  1234500.06 4038.81
   1  -4 -11 2530.50 1005.38
  -1   4  11 4625.71 1174.56
  -1   4  11 4186.09 1804.78
   1  -4 -10 5360.64  947.30
  -1   4  10 7021.65 1554.17
  -1   4  10 7445.05 1963.60
   1  -4  -915360.50 2180.74
  -1   4   921330.02 1775.45
  -1   4   921183.94 4662.38
   1  -4  -8 4182.78  793.93
  -1   4   8 4471.31  926.01
   1  -4  -8 4066.61  692.44
  -1   4   8 4970.55 1425.46
   1  -4  -7 1088.74  600.57
  -1   4   7 1090.54  550.57
  -1   4   7 1794.53  768.69
   1  -4  -7 1164.36  561.78
  -1   4   7 3393.77 2018.20
  -1   4   6113602.1 3285.05
  -1   4   6114267.1 3508.25
   1  -4  -6109805.5 3284.59
  -1   4   6121856.3 4609.14
  -1   4   5220059.4 8054.62
  -1   4   5235402.2 3374.28
   1  -4  -5225097.6 8401.61
  -1   4   5233596.1 4672.06
   1  -4  -4 2942.36  574.47
  -1   4   4 2514.23  536.94
  -1   4   4 3009.18  880.53
   1  -4  -4 2961.77  681.99
  -1   4   4 3207.08 1607.03
   1  -4  -3 6776.68  841.32
  -1   4   3 6314.66  717.32
  -1   4   3 6679.62 1264.18
   1  -4  -3 9174.46 1309.57
  -1   4   3 6960.91 2274.19
   1  -4  -274269.37 1227.76
  -1   4   266400.12 1237.69
  -1   4   274396.16 2385.51
   1  -4  -270859.34 2068.16
  -1   4   276907.93 4708.61
  -1   4   117429.76 1558.83
   1  -4  -119513.62 1316.57
  -1   4   123214.99 5538.18
  -1   4   0  854.29 1246.26
   1  -4   0 1419.88  598.12
  -1   4   0 1026.26  850.45
  -1   4  -115977.49 1818.15
   1  -4   113579.18 1302.25
  -1   4  -112272.42 2065.17
  -1   4  -2 2886.41  392.96
   1  -4   2 2865.21  385.56
  -1   4  -2 3055.60 1323.56
   1  -4   211864.23 4401.76
  -1   4  -3 2953.15  898.55
   1  -4   3 2736.17  490.54
  -1   4  -3 2365.45 1310.97
   1  -4   3  661.09 2301.99
  -1   4  -4157892.8 5852.06
  -1   4  -4168946.4 7028.36
   1  -4   4188616.410002.73
  -1   4  -5  170.41  368.21
   1  -4   5  330.32  364.20
  -1   4  -5  248.47  912.01
   1  -4   5 1706.65 2567.45
  -1   4  -6 5552.31  884.72
   1  -4   6 5037.99  665.19
  -1   4  -6 6469.80 1555.52
   1  -4   610850.21 2803.24
  -1   4  -712488.07 1811.73
  -1   4  -713791.67 3267.54
   1  -4   713252.06 2675.57
  -1   4  -8 7245.03 1417.50
  -1   4  -8 6925.03 2268.90
   1  -4   8 5732.98 2338.26
  -1   4  -9 4499.86 1369.60
  -1   4  -9 3325.22 1226.04
   1  -4   9 3889.33 1815.50
  -1   4 -10 1421.90  986.08
  -1   4 -10 2125.99  907.83
   1  -4  10 2113.87 1728.78
  -1   4 -1141554.61 3483.51
  -1   4 -1139155.10 6089.18
   1  -4  1140256.74 4073.90
  -1   4 -12  837.06  708.76
  -1   4 -12 1379.81 1374.55
  -1   4 -13 1372.83  880.63
  -1   4 -13 1102.76 1169.47
   1  -4  13 2390.93 1575.02
  -1   4 -14 2033.68 1203.72
  -1   4 -14 2475.48 1535.06
   1  -4  14 2429.97 1584.50
  -1   4 -1520373.20 2788.99
  -1   4 -1518347.22 6265.27
   1  -4  1521683.09 3358.16
  -1   4 -16 1776.39 1105.47
  -1   4 -16 1125.22  725.42
   1  -4  16 1000.80 1313.52
  -1   4 -17 3402.51 1162.57
   1  -4  17 5790.86 1818.56
  -1   4 -18 3625.30 1429.05
   1  -4  18  854.25 1127.41
   1  -4  18 3802.12 1665.02
  -1   4 -19 1252.56  969.80
   1  -4  19 2096.65 1601.89
   1  -4  19  553.20  767.11
  -1   4 -20  334.65  813.69
   1  -4  20  775.43 1390.44
  -1   4 -21 6048.45 1576.14
   1  -4  21 8972.54 2640.79
   1  -4  21 6820.95 1996.27
   1  -3 -22  275.26  673.06
   1  -3 -21 1534.89 1222.39
  -1   3  21 1313.87 1306.41
   1  -3 -20 9570.63 1943.34
  -1   3  2012695.42 2554.29
   1  -3 -19 4881.20 1761.05
  -1   3  19 4399.86 1686.07
  -1   3  18 6495.84 1532.97
  -1   3  18 6954.22 2155.94
  -1   3  17 3197.70 1001.14
  -1   3  17 8261.04 2111.17
  -1   3  16 1101.91  731.67
  -1   3  16 1569.77 1252.10
  -1   3  1515518.13 1701.33
  -1   3  1521457.51 2842.82
   1  -3 -14  657.02  856.30
  -1   3  14  711.74  961.72
  -1   3  14  577.44  944.62
  -1   3  13103638.4 9001.18
  -1   3  13118346.3 4464.48
  -1   3  1238266.22 3139.00
  -1   3  1241305.09 3730.64
   1  -3 -11  399.97  587.47
  -1   3  11  700.37  837.86
  -1   3  11 -162.85  713.95
   1  -3 -1021547.72 1821.32
  -1   3  1025811.50 1793.49
  -1   3  1024155.03 2255.42
   1  -3  -9  334.60  487.63
  -1   3   9  745.29  640.02
  -1   3   9  695.23  733.68
   1  -3  -8  778.14  786.87
  -1   3   8  592.92  641.21
   1  -3  -8  497.04  547.49
  -1   3   8  306.06  701.83
   1  -3  -747421.33 2564.76
  -1   3   746695.48 2308.30
  -1   3   745207.96 2290.95
   1  -3  -743311.38 2271.15
  -1   3   747352.08 3045.00
   1  -3  -6 1629.73  651.24
  -1   3   6 1698.22  542.16
  -1   3   6 1951.34  882.75
   1  -3  -6 1851.54  726.70
  -1   3   6 2159.98  995.63
   1  -3  -534617.80 1603.73
  -1   3   532907.39 1254.24
  -1   3   539464.90 1868.62
   1  -3  -533305.59 1455.78
  -1   3   537463.79 3889.23
   1  -3  -469153.52 1861.48
  -1   3   463868.13 1556.05
  -1   3   468523.41 2085.07
   1  -3  -471349.75 2041.26
  -1   3   469794.97 2906.25
   1  -3  -334240.38 1149.87
  -1   3   329142.75  923.74
  -1   3   333413.15 1812.61
   1  -3  -333186.77 1470.85
  -1   3   334997.45 2657.59
   1  -3  -333536.69 3096.57
   1  -3  -2 8461.16  509.83
  -1   3   2 7850.72  509.41
  -1   3   2 9315.50 1317.20
   1  -3  -211263.43 1179.50
  -1   3   211206.67 3556.15
   1  -3  -2 9502.37 2086.30
  -1   3   1 4889.99 1345.01
   1  -3  -1 6531.34 1676.41
  -1   3   1 6171.25 1718.77
   1  -3  -1 7115.50 1206.70
  -1   3   0116856.3 3134.65
   1  -3   0115950.4 2855.17
  -1   3   0127264.5 4061.13
   1  -3   0117011.7 3193.94
  -1   3  -120844.39  452.56
  -1   3  -128189.92 1890.96
   1  -3   128564.85 1583.26
  -1   3  -131478.67 2694.73
   1  -3   125465.17 2375.27
  -1   3  -2  775.67  310.32
   1  -3   2  750.54  296.20
  -1   3  -2  759.79 1238.21
   1  -3   2  914.62  826.84
   1  -3   2 1408.70 1031.30
   1  -3   2  629.70 2445.31
  -1   3  -364052.05 1474.59
   1  -3   361451.78 1452.56
   1  -3   360749.74 2305.62
   1  -3   355561.69 2476.46
   1  -3   363189.11 5788.92
  -1   3  -4 6724.86  835.21
   1  -3   4 5984.02  718.91
  -1   3  -4 5508.19 1418.85
   1  -3   4 9582.05 3607.51
  -1   3  -519627.28 1219.09
   1  -3   518821.18 1073.25
  -1   3  -517683.53 1776.71
   1  -3   518320.57 3483.40
  -1   3  -6  937.59  816.16
   1  -3   6  -57.71  411.93
  -1   3  -6  643.65  860.65
   1  -3   6 2268.91 2424.36
  -1   3  -734374.19 2100.14
  -1   3  -732681.86 4526.53
   1  -3   735871.00 3570.08
  -1   3  -8  236.11  545.51
  -1   3  -8  738.79  795.32
   1  -3   8 1464.54 1938.43
  -1   3  -9 2288.58 1180.75
  -1   3  -9 1030.41  779.88
   1  -3   9 1854.95 2017.51
  -1   3 -1027569.10 2095.04
  -1   3 -1032573.16 6930.96
   1  -3  1028975.18 2620.42
  -1   3 -11  -67.38  703.40
  -1   3 -11  180.17  538.96
   1  -3  11 1322.11 1361.80
  -1   3 -1210958.35 1951.44
  -1   3 -12 8716.27 2566.75
   1  -3  12 9968.90 2254.58
  -1   3 -13 3430.12 1285.25
  -1   3 -13 3491.19 1637.70
   1  -3  13 2036.52 1326.99
  -1   3 -14 4204.34 1336.82
  -1   3 -14 6384.42 2818.32
   1  -3  14 5133.34 1944.99
  -1   3 -15 1690.67 1335.83
  -1   3 -15 1513.29  876.62
   1  -3  15 2175.22 1277.71
  -1   3 -16 2232.58 1101.55
  -1   3 -16  294.51  844.89
   1  -3  16 -100.69  828.98
  -1   3 -17 3565.11 1248.93
   1  -3  17 2653.90 1617.09
   1  -3  17 6707.04 2125.84
  -1   3 -18 3614.66 1255.69
   1  -3  18 6446.03 2646.33
   1  -3  18 5782.23 1945.29
  -1   3 -19 2061.61 1250.97
   1  -3  19 1261.06 1423.17
   1  -3  19 1095.83  793.50
  -1   3 -20 1347.58 1084.06
   1  -3  20 1239.55 1687.13
   1  -3  20 1129.37  907.82
  -1   3 -2118665.19 5239.22
   1  -3  2123974.34 6865.31
   1  -3  2132911.17 3885.52
  -1   3 -22  955.02  993.78
   1  -3  22 1441.25 1615.62
   1  -2 -22 6916.28 1658.04
   1  -2 -21  845.30 1214.79
  -1   2  21 1925.26 1411.37
   1  -2 -20 5242.58 1622.30
  -1   2  20 3438.94 1186.32
  -1   2  20 2647.80 1631.25
   1  -2 -19 2153.57 1044.55
  -1   2  19 1458.68  767.80
  -1   2  19 3694.28 1577.41
   1  -2 -18 2262.53 1211.95
  -1   2  18  767.81  905.13
  -1   2  18 2435.65 1485.38
   1  -2 -17 1836.09 1154.67
  -1   2  17 1782.41 1117.75
  -1   2  17 1121.57 1058.34
   1  -2 -16 1926.45 1158.98
  -1   2  16 2210.48 1076.02
  -1   2  16 1057.51  962.17
   1  -2 -15 9760.76 1646.39
  -1   2  1510665.44 1589.35
  -1   2  1511983.74 2276.53
   1  -2 -14  825.66  965.53
  -1   2  14  434.43  607.70
  -1   2  14 5679.04 1181.21
   1  -2 -1362597.89 4777.55
  -1   2  1355825.87 4274.59
  -1   2  1377113.39 5892.52
   1  -2 -12 4038.98 1263.25
  -1   2  12 2404.66  921.60
  -1   2  12 5687.99 1541.26
   1  -2 -11  774.74 1065.49
  -1   2  11   67.74  528.89
  -1   2  11  485.60  705.04
   1  -2 -10  376.45  619.34
  -1   2  10 1061.81  967.03
  -1   2  10  760.84  974.22
   1  -2  -915969.21 1513.10
  -1   2   918122.69 1469.77
  -1   2   920562.56 2934.88
   1  -2  -8  335.70  572.62
  -1   2   8  437.57  949.27
   1  -2  -8  472.56  522.37
  -1   2   8  943.56  665.67
   1  -2  -7  376.43  558.40
  -1   2   7  341.72  637.34
  -1   2   7  376.77  564.16
   1  -2  -7  454.85  625.48
  -1   2   7  375.86  763.15
   1  -2  -6 -313.58  531.87
  -1   2   6  277.37  654.73
  -1   2   6  468.02  557.79
   1  -2  -6   32.63  416.35
  -1   2   6  427.08  864.59
   1  -2  -5  160.17  475.56
  -1   2   5  957.01  913.98
  -1   2   5  550.24  785.01
   1  -2  -5 1267.11  648.94
  -1   2   5  729.20 1073.94
   1  -2  -5  267.20  444.00
   1  -2  -4160164.0 3040.03
  -1   2   4155708.9 2951.54
  -1   2   4155198.2 3276.73
   1  -2  -4166290.1 3376.31
  -1   2   4152368.8 3831.54
   1  -2  -3129073.4 2375.25
  -1   2   3129680.6 2439.04
   1  -2  -3133549.2 2872.29
  -1   2   3127187.0 3432.29
   1  -2  -2 4492.79  496.65
  -1   2   2 3975.16  497.78
  -1   2   2 5911.77 1666.87
   1  -2  -2 4971.95 1607.84
  -1   2   2 4056.96 1739.93
   1  -2  -1  314.10  199.11
  -1   2   1  606.96  917.91
   1  -2  -1  224.38  479.25
  -1   2   1  575.69  989.41
   1  -2  -1  111.42  624.14
   1  -2   0  353.74  486.04
  -1   2   0   69.44  467.34
   1  -2   0  377.14  777.34
  -1   2  -1 8512.44  392.67
   1  -2   1 7536.08  402.47
   1  -2   1 9372.86 1090.01
   1  -2   1 8390.15 2369.64
   1  -2   2107614.0 1892.38
  -1   2  -2117246.2 3090.14
   1  -2   2118490.7 2839.47
   1  -2   2124872.6 5725.23
  -1   2  -332773.55 1139.79
   1  -2   331151.13 1050.39
  -1   2  -326051.09 2161.90
   1  -2   331481.05 1656.29
   1  -2   337015.94 4876.89
  -1   2  -322872.58 2894.09
  -1   2  -419830.58 1134.52
   1  -2   420422.58 1063.27
  -1   2  -418417.66 1978.07
   1  -2   418362.82 1461.01
   1  -2   417909.96 3696.22
  -1   2  -413561.94 2565.25
  -1   2  -5  451.76  493.46
   1  -2   5  244.67  602.41
  -1   2  -5  774.43  907.98
   1  -2   5  210.09  782.39
   1  -2   5   39.14 1583.02
  -1   2  -5  603.60 1399.39
  -1   2  -6320523.7 5215.85
   1  -2   6317259.0 5061.44
  -1   2  -6311997.1 5909.12
   1  -2   6301028.2 6786.03
  -1   2  -7153559.0 3651.29
  -1   2  -7132495.8 3639.82
   1  -2   7142296.1 4580.32
  -1   2  -8  259.98  671.37
  -1   2  -8  711.45  752.97
   1  -2   8   54.17 1033.43
  -1   2  -944487.13 2477.22
  -1   2  -944353.83 6093.41
   1  -2   945749.38 3004.85
  -1   2 -1046361.45 2560.26
  -1   2 -1048118.11 5737.11
   1  -2  1049138.11 3176.08
  -1   2 -11  197.48  712.02
  -1   2 -11 1147.08  764.06
   1  -2  11 2105.94 1476.57
  -1   2 -12 8227.58 1707.96
  -1   2 -12 9307.29 3126.84
   1  -2  1211926.61 2412.16
  -1   2 -1327348.39 2925.76
  -1   2 -1326955.48 7804.95
   1  -2  1333788.15 3402.57
  -1   2 -1414401.29 1951.23
  -1   2 -1412569.68 4725.66
   1  -2  1413363.59 1990.76
  -1   2 -15 1218.86 1185.57
  -1   2 -15 1762.52 1183.20
   1  -2  15 -567.51  933.11
  -1   2 -16 1227.50  849.15
   1  -2  16  904.43 1882.18
   1  -2  16 2185.42 1511.01
  -1   2 -1714221.88 3106.81
   1  -2  1716444.67 4023.83
   1  -2  1714704.50 3346.19
  -1   2 -18  -57.00  742.63
   1  -2  18 3221.35 1835.29
   1  -2  18 1216.88 1235.20
  -1   2 -19 1373.38 1081.91
   1  -2  19  290.88 1059.14
   1  -2  19  458.28  745.25
  -1   2 -20 8053.38 2242.42
   1  -2  2012204.34 3648.13
   1  -2  2012698.60 3257.54
  -1   2 -2117992.73 3037.99
   1  -2  2120695.95 3790.48
   1  -2  2120976.64 3167.91
  -1   2 -22 1828.10 1145.83
   1  -2  22 4046.62 2271.38
   1  -2  22  140.30  884.01
   1  -2  23 3501.21 2126.46
   1  -1 -22  905.48  948.11
  -1   1  22 1107.47 1227.10
  -1   1  22  277.16  845.46
   1  -1 -21 8762.25 1820.21
  -1   1  21 7838.86 1778.98
   1  -1 -20 1552.61 1033.37
  -1   1  20 2378.46 1229.20
   1  -1 -19  666.36  746.33
  -1   1  19 1208.49  835.23
  -1   1  19 1205.96 1139.79
   1  -1 -18 1163.13  797.32
  -1   1  18  -23.78  615.37
  -1   1  18   34.70  814.71
   1  -1 -17 7876.25 1613.33
  -1   1  17 5592.44 1528.23
  -1   1  17 6715.54 1895.45
   1  -1 -16 1244.31 1067.92
  -1   1  16   -1.61  806.16
  -1   1  16  324.34  802.08
   1  -1 -15 3641.33 1205.90
  -1   1  15 4467.37 1575.84
  -1   1  15 4377.01 1500.21
   1  -1 -14  767.27  725.39
  -1   1  14 1014.36 1003.26
  -1   1  14  854.51  947.42
   1  -1 -13 1442.90 1082.53
  -1   1  13  375.24  707.40
  -1   1  13  774.08  990.15
   1  -1 -1212314.02 2102.54
  -1   1  1211454.41 2135.56
  -1   1  1214889.57 2586.19
   1  -1 -11 6750.74 1528.42
  -1   1  11 7235.16 1703.54
  -1   1  11 5686.82 1384.35
   1  -1 -10 9973.17 1349.52
  -1   1  10 9019.36 1379.10
  -1   1  1010565.15 1613.97
   1  -1  -9 7753.61 1295.86
  -1   1   9 7514.16 1498.51
  -1   1   9 9431.28 1711.94
   1  -1  -8 1150.36  979.90
  -1   1   8 1436.92  989.20
   1  -1  -8 2863.97  963.97
  -1   1   8  827.20  759.21
   1  -1  -7 6556.71 1311.11
  -1   1   7 5062.06  789.66
  -1   1   7 4725.78 1141.88
   1  -1  -7 5436.01 1121.68
  -1   1   7 5500.65 1456.34
   1  -1  -6  236.45  624.05
  -1   1   6  490.69  659.65
  -1   1   6  355.69  615.72
   1  -1  -6  -45.48  566.77
  -1   1   6 1645.85 1283.13
   1  -1  -6  174.41  398.19
   1  -1  -531269.49 1620.22
  -1   1   530551.40 1324.62
  -1   1   529729.65 1600.79
   1  -1  -529416.87 1540.40
  -1   1   530328.61 1813.61
   1  -1  -530977.58 1443.08
   1  -1  -4177143.4 3386.54
  -1   1   4171350.0 3174.55
  -1   1   4180798.4 3530.28
  -1   1   4176020.7 3769.59
   1  -1  -4160424.0 3230.59
   1  -1  -3 3518.82  648.20
  -1   1   3 2469.14  579.48
  -1   1   3 1918.66  758.37
   1  -1  -3 2932.15  699.49
  -1   1   3 2889.86 1226.05
   1  -1  -3 3526.38 1184.22
   1  -1  -2384314.7 5624.81
  -1   1   2369903.2 5440.77
  -1   1   2391551.0 6391.33
  -1   1   1683064.716622.27
  -1   1   1740724.918450.93
  -1   1   0158143.7 2422.95
  -1   1   0163974.2 2622.42
  -1   1   0156397.7 3324.68
  -1   1  -1191033.3 2963.91
   1  -1   1185965.4 2914.49
  -1   1  -1203693.6 3938.78
   1  -1   1210912.1 5986.77
  -1   1  -291959.74 1824.43
   1  -1   284442.27 1687.07
  -1   1  -288480.31 2507.73
   1  -1   287159.38 2198.56
   1  -1   2101643.7 4287.82
  -1   1  -292376.75 3596.77
  -1   1  -3 4180.40  702.59
   1  -1   3 4567.78  607.24
  -1   1  -3 5394.04 1473.68
   1  -1   3 5848.60  992.48
   1  -1   3 4763.47 1916.38
  -1   1  -3 3247.77 1893.84
  -1   1  -4 4626.38  768.14
   1  -1   4 4184.73  686.27
  -1   1  -4 4201.33 1193.80
   1  -1   4 7503.88 2788.05
  -1   1  -4 5209.57 1691.86
  -1   1  -5  744.56  779.30
   1  -1   5  112.09  436.63
  -1   1  -5  534.68 1076.69
   1  -1   5  508.58  716.97
   1  -1   5  774.24 1172.38
  -1   1  -5  518.18  855.30
  -1   1  -619105.20 1520.65
   1  -1   619500.05 1274.34
  -1   1  -621323.80 2963.53
   1  -1   619851.15 1420.57
   1  -1   622074.35 2554.35
  -1   1  -613938.90 1879.36
  -1   1  -712117.63 1400.99
   1  -1   712051.99 1116.61
  -1   1  -712440.80 3955.02
   1  -1   7 9317.89 1115.56
   1  -1   714049.52 2165.51
  -1   1  -840365.41 2556.57
  -1   1  -840166.82 4482.49
   1  -1   845874.50 3142.06
  -1   1  -940789.18 2562.09
  -1   1  -941871.49 4837.78
   1  -1   941257.32 2722.23
  -1   1 -10 2147.79 1105.41
  -1   1 -10 4332.62 1582.79
   1  -1  10 2917.97 1234.89
  -1   1 -1122231.73 2259.24
  -1   1 -1124618.92 5833.20
   1  -1  1126273.71 2386.23
  -1   1 -12  132.93  773.36
  -1   1 -12  278.70  527.56
   1  -1  12  881.22  944.02
  -1   1 -1360796.47 5006.31
   1  -1  1364140.03 5023.29
  -1   1 -14 5016.91 1659.21
   1  -1  14 7153.39 1740.26
  -1   1 -15 5759.45 1519.62
   1  -1  15 4593.89 1891.49
   1  -1  15 7798.81 2036.94
  -1   1 -16  708.54  798.44
   1  -1  16 1276.68 1671.86
   1  -1  16  417.71  791.76
  -1   1 -17  869.80  788.13
   1  -1  17  898.31 1213.70
   1  -1  17 1008.67  804.12
  -1   1 -1812913.47 2214.68
   1  -1  18 9967.71 2533.06
   1  -1  1814109.08 2707.28
  -1   1 -19 1014.42  827.40
   1  -1  19  840.17  918.91
   1  -1  19 1078.60  846.17
  -1   1 -20 9228.85 1706.82
   1  -1  2011504.46 2640.10
   1  -1  2010516.70 3101.38
  -1   1 -21  134.93  826.31
   1  -1  21  336.12  964.01
   1  -1  21 1305.51 1420.65
  -1   1 -22 1654.79 1113.59
   1  -1  22 2194.63 1744.76
   1  -1  22 2487.49 1525.76
   1  -1  23 4871.44 2115.84
  -1   0  23 1377.34 1204.06
   1   0 -22  701.02  834.09
  -1   0  22  420.66  788.69
  -1   0  22  843.44 1094.74
   1   0 -21  746.54  828.65
  -1   0  21 1390.46 1184.01
  -1   0  21 2329.46 1819.73
   1   0 -20 4852.52 1823.27
  -1   0  20 6117.00 1963.38
  -1   0  20 4980.38 2023.06
   1   0 -19 6785.28 1791.44
  -1   0  19 3630.12 1503.82
   1   0 -18 2316.48 1433.99
  -1   0  18 1947.97 1378.09
   1   0 -1715512.49 3238.68
  -1   0  1719800.81 4195.68
  -1   0  1715796.52 3380.66
   1   0 -16 9801.80 1632.85
  -1   0  1612863.43 2554.24
  -1   0  1615825.88 2488.96
   1   0 -15 1677.29 1219.77
  -1   0  15  781.59 1194.41
  -1   0  15 1003.53  828.61
   1   0 -1418717.45 2515.81
  -1   0  1426661.57 3546.69
  -1   0  1420298.53 2645.58
   1   0 -13 7163.03 1410.32
  -1   0  13 8607.20 3541.37
  -1   0  13 9396.07 1886.96
  -1   0  1284380.43 6738.05
  -1   0  1270026.70 5399.87
   1   0 -1111487.42 2210.52
  -1   0  1110115.22 2285.99
  -1   0  1110716.38 1973.00
   1   0 -1021819.02 2391.39
  -1   0  1020676.15 2324.09
  -1   0  1024185.49 3457.01
   1   0  -918206.53 2800.97
  -1   0   914258.74 2366.01
  -1   0   913552.24 1848.97
   1   0  -842098.04 2447.25
  -1   0   846353.24 2756.27
  -1   0   846014.75 2686.65
   1   0  -724659.74 2004.44
  -1   0   722861.54 2688.67
   1   0  -720372.34 1723.38
  -1   0   722164.31 1885.20
   1   0  -721265.35 1411.02
   1   0  -6 2005.76  960.86
  -1   0   6 1162.71  493.62
  -1   0   6 1497.38 1202.20
   1   0  -6 1038.03 1169.18
  -1   0   6 2144.88 1097.82
   1   0  -6 2428.18  716.60
   1   0  -5 8448.97 1145.70
  -1   0   5 7330.78  737.52
  -1   0   5 7168.46 1324.81
   1   0  -5 8524.56 1202.50
  -1   0   5 8584.57 1219.69
   1   0  -5 8652.00  931.26
   1   0  -4147491.2 3083.54
  -1   0   4133804.5 2666.55
   1   0  -4130790.0 2959.84
  -1   0   4143243.0 2929.33
   1   0  -4138684.4 2722.54
   1   0  -3  627.33  487.28
  -1   0   3  379.08  255.31
  -1   0   3   91.01  614.57
   1   0  -3  685.13  880.57
  -1   0   3  154.55  605.13
   1   0  -3  -86.55  359.45
   1   0  -2107211.9 2068.90
   1   0  -2105529.8 2259.77
  -1   0   2103969.2 2361.87
  -1   0   2102034.6 2066.51
   1   0  -2102368.6 2037.80
   1   0  -1203985.7 3200.18
  -1   0   1216054.4 3720.97
  -1   0   1204252.5 3370.78
   1   0   1208791.7 3435.52
  -1   0  -1220712.8 3777.73
  -1   0  -1201690.6 4315.91
   1   0   271685.59 1733.39
  -1   0  -269963.93 1889.52
  -1   0  -261997.49 2209.60
   1   0   3154311.1 2924.52
  -1   0  -3149623.7 3085.03
   1   0   3142355.2 2938.36
   1   0   3154308.8 3522.03
  -1   0  -3138085.8 3452.58
   1   0   4  214.39  431.20
  -1   0  -4  507.50  795.92
   1   0   4  616.64  544.61
   1   0   4 1720.57 1147.16
  -1   0  -4  265.29  686.81
   1   0   520754.33 1191.94
  -1   0  -521784.80 1552.48
   1   0   519450.08 1378.71
   1   0   521445.96 1957.20
  -1   0  -518042.37 1700.62
   1   0   6 4360.03  835.64
  -1   0  -6 4487.56 1972.44
   1   0   6 3550.35  783.85
   1   0   6 4424.87 1365.73
  -1   0  -6 3702.91 1118.25
  -1   0  -7 1697.80  549.93
   1   0   7 1266.68  694.98
   1   0   7 1995.04 1158.64
  -1   0  -836548.59 1973.53
   1   0   832719.96 1742.82
   1   0   838923.03 2362.33
  -1   0  -9 7123.15 1379.59
  -1   0  -9 8587.39 3094.63
   1   0   9 6957.01 1374.71
  -1   0 -10 6183.97 1302.13
  -1   0 -10 7819.62 1875.49
   1   0  10 5462.84 1192.67
  -1   0 -11  195.65  720.80
  -1   0 -11  611.00  723.93
   1   0  11 1392.41 1066.54
  -1   0 -12 8124.86 1753.30
   1   0  12 8651.80 1902.59
  -1   0 -13 7039.58 1426.32
   1   0  1310871.08 2243.85
  -1   0 -14 8010.51 1738.78
   1   0  1410686.28 2462.43
   1   0  1413343.01 2171.81
  -1   0 -15  992.41 1358.67
   1   0  15  301.39 1006.56
   1   0  15  486.31  843.87
  -1   0 -16 8857.25 1862.92
   1   0  1610527.18 2444.22
   1   0  1612729.77 2299.59
  -1   0 -1712212.43 2924.91
   1   0  17 8602.04 2293.06
   1   0  1714635.06 3329.94
  -1   0 -18 4593.53 1858.59
   1   0  18 6618.66 2272.45
   1   0  18 5026.77 1839.10
  -1   0 -19 2237.31 1265.34
   1   0  19 1369.27 1029.93
   1   0  19 3438.82 1735.86
  -1   0 -20 1008.96  828.32
   1   0  20  922.17  979.37
   1   0  20 1805.83 1311.22
  -1   0 -21  415.53  831.14
   1   0  21  623.75  810.68
   1   0  21   27.45 1113.62
  -1   0 -22  -96.64  697.96
   1   0  22  220.88  788.22
   1   0  22 1874.17 1404.67
  -1  -1  23  403.59  747.10
  -1  -1  23  514.79  778.85
   1   1 -22  480.24  750.69
  -1  -1  22 1674.41 1336.16
  -1  -1  22 2905.83 1419.72
   1   1 -21 5439.61 1714.87
  -1  -1  21 7694.50 1986.32
  -1  -1  21 2401.62 1518.69
   1   1 -20 1333.39  892.01
  -1  -1  20  978.72 1317.40
  -1  -1  20 3633.11 2025.22
   1   1 -19 1980.68 1437.32
  -1  -1  19 1461.38 1251.14
  -1  -1  19 3792.11 1566.20
   1   1 -18  892.08  895.91
  -1  -1  18 1967.00 1212.78
  -1  -1  18  369.77  811.97
   1   1 -17 2124.56 1461.56
  -1  -1  17 4446.13 2206.18
   1   1 -16 1525.42 1324.33
  -1  -1  16 1836.38 1511.51
   1   1 -15 1743.48 1440.87
  -1  -1  15  262.84 1141.58
  -1  -1  15 2368.33 1224.99
   1   1 -14  780.29  793.28
  -1  -1  14 1052.15 1578.13
  -1  -1  14 3126.14 1148.54
   1   1 -13 3749.76 1252.51
  -1  -1  13 3324.84 1891.38
  -1  -1  13 3132.28 1317.02
  -1  -1  12101801.3 8115.81
  -1  -1  1297566.71 7182.07
   1   1 -1131427.98 2338.86
  -1  -1  1130983.10 3360.25
  -1  -1  1132838.83 4238.86
   1   1 -10  583.44  637.50
  -1  -1  10  844.04 1088.24
  -1  -1  10  413.73  631.47
   1   1  -9 1217.09  751.07
  -1  -1   9 2335.32 1635.67
  -1  -1   9 2269.92  890.92
   1   1  -8 9435.02 1635.89
  -1  -1   811530.98 2347.56
  -1  -1   810687.00 1783.80
   1   1  -8 9837.71 1519.17
   1   1  -7 2006.64 1101.45
  -1  -1   7 3962.20 1846.92
  -1  -1   7 2583.60 1093.95
   1   1  -7 1783.49  812.37
   1   1  -6  589.68  965.08
  -1  -1   6  683.20  623.68
   1   1  -6  636.47  707.37
  -1  -1   6  833.65  860.03
   1   1  -6  451.70  744.71
   1   1  -573778.94 2381.30
  -1  -1   567451.23 1884.15
   1   1  -561384.99 2464.86
  -1  -1   574964.65 2051.10
   1   1  -570819.26 2042.48
   1   1  -419752.10 1496.56
  -1  -1   419757.78 1164.55
  -1  -1   420160.11 1839.72
   1   1  -419430.02 1876.46
  -1  -1   418931.60 1057.24
   1   1  -420259.09 1074.84
   1   1  -335385.99 1567.06
  -1  -1   331451.68 1208.94
  -1  -1   336716.78 2165.51
   1   1  -334974.90 1743.12
  -1  -1   333417.30  975.46
   1   1  -333782.06 1140.04
   1   1  -2 9640.63 1073.74
  -1  -1   2 7424.36  798.26
   1   1  -2 9106.00 1034.06
  -1  -1   2 8862.68 1170.06
  -1  -1   2 8058.61  494.84
   1   1  -2 8573.57  622.79
  -1  -1   1   89.36  322.36
   1   1  -1  972.86  395.07
  -1  -1   1  264.05  447.27
  -1  -1   0201670.2 3250.54
   1   1   0226278.2 3571.38
  -1  -1   0207649.9 3316.30
  -1  -1   0211143.8 3157.61
  -1  -1  -1172603.0 3233.26
   1   1   1172615.6 3200.21
   1   1   1167237.5 2774.67
  -1  -1  -1159364.9 2668.51
  -1  -1  -2161654.1 3125.57
   1   1   2162171.8 2985.81
  -1  -1  -2154337.9 2673.36
   1   1   2158037.5 2701.99
   1   1   2154029.2 2770.70
  -1  -1  -2146206.6 2675.31
  -1  -1  -316496.90 1434.34
   1   1   315219.91 1050.05
  -1  -1  -314689.28  881.62
   1   1   315693.53  917.36
   1   1   314892.61 1162.18
  -1  -1  -312948.18  943.76
  -1  -1  -4  610.96 1021.14
   1   1   4  247.63  495.42
  -1  -1  -4  -50.61  344.67
   1   1   4  383.18  396.85
  -1  -1  -4  -37.52  510.08
  -1  -1  -5 1746.81 1097.21
   1   1   5 1928.65  647.82
  -1  -1  -5 2226.11  685.75
   1   1   5 2200.28  715.63
  -1  -1  -5 1645.04  736.00
  -1  -1  -6 3198.36 1156.13
   1   1   6 2698.65  767.58
  -1  -1  -6 2856.23 1136.94
   1   1   6 3437.75  833.56
   1   1   6 2777.21 1281.26
  -1  -1  -6 1858.09  648.14
  -1  -1  -7 4846.51 1398.62
  -1  -1  -7 5028.67 1438.33
   1   1   7 3323.88  756.61
   1   1   7 6458.64 1658.76
  -1  -1  -8131897.7 3447.51
  -1  -1  -8137560.2 3256.07
   1   1   8122684.1 2986.40
   1   1   8124401.2 3332.65
  -1  -1  -939013.17 2460.34
  -1  -1  -941710.99 3278.53
   1   1   934984.28 2003.29
   1   1   937703.14 2440.06
  -1  -1 -1041228.90 2342.36
  -1  -1 -1045382.00 2333.89
   1   1  1038729.87 2295.34
  -1  -1 -1121145.86 1876.35
   1   1  1123654.40 2063.46
  -1  -1 -12  413.03 1051.68
   1   1  12  891.31 1099.87
   1   1  12  586.05 1225.19
  -1  -1 -13 1141.16 1112.03
   1   1  13 1815.98 1295.18
   1   1  13  420.66  785.76
  -1  -1 -14  633.95  806.45
   1   1  14 1054.37 1303.16
   1   1  14  385.07  818.26
  -1  -1 -15 7065.18 1800.63
   1   1  15 7478.57 2181.44
   1   1  15 9306.28 2066.04
  -1  -1 -1631107.50 3078.50
   1   1  1631095.33 3207.70
   1   1  1636758.32 3792.40
  -1  -1 -17 9229.10 2523.35
   1   1  17 2471.85 1439.12
   1   1  17 2715.37 1703.51
  -1  -1 -18 1587.50 1637.07
   1   1  18  477.15 1106.00
   1   1  18  687.38 1051.05
  -1  -1 -19 2908.65 1583.16
   1   1  19 2267.18 1517.26
   1   1  19 1971.76 1271.36
  -1  -1 -20  809.89 1137.77
   1   1  20 2714.26 1113.68
   1   1  20 2714.31 1677.84
  -1  -1 -21 5642.49 1650.77
   1   1  21 7996.76 2064.76
  -1  -1 -22 1976.12 1142.90
   1   1  22  626.71  791.18
  -1  -2  23 2054.97 1414.50
   1   2 -22 4528.02 1358.30
  -1  -2  22 5730.40 2313.85
  -1  -2  22 2689.20 1597.02
   1   2 -21 2385.80 1377.04
  -1  -2  21 4197.53 2293.56
  -1  -2  21 2914.52 1517.76
   1   2 -20 3091.68 1505.13
  -1  -2  20 5835.50 2237.45
  -1  -2  20 4965.77 2296.10
   1   2 -1913254.91 2524.47
  -1  -2  1921921.76 3944.79
  -1  -2  1913481.18 4262.41
   1   2 -18 2602.61 1395.00
  -1  -2  18 1798.54 1508.76
  -1  -2  18 1633.82 1333.90
   1   2 -17 3975.44 1612.20
  -1  -2  17 5151.40 2676.62
  -1  -2  17  694.60  767.76
   1   2 -16 3045.34 1572.53
  -1  -2  16 3839.47 2274.74
  -1  -2  16 2555.64 1418.19
   1   2 -15 6575.85 1745.79
  -1  -2  1510339.77 2518.18
   1   2 -1419751.23 2639.64
  -1  -2  1428601.99 4467.71
   1   2 -1317916.41 2727.67
  -1  -2  1318663.99 3545.65
  -1  -2  1321568.18 2558.97
   1   2 -1227672.96 2928.21
  -1  -2  1239647.32 4501.76
  -1  -2  1232611.85 4214.05
   1   2 -11  609.15  714.12
  -1  -2  11 3274.38 2104.25
  -1  -2  11 1978.17 1034.77
   1   2 -1011856.77 1452.32
  -1  -2  1013481.78 2548.88
  -1  -2  1018245.96 1833.63
   1   2  -923607.78 2639.66
  -1  -2   925951.41 3391.05
  -1  -2   925246.08 2590.74
   1   2  -810538.15 1585.74
  -1  -2   811638.43 2503.87
  -1  -2   814935.55 2014.55
   1   2  -810305.20 1649.49
   1   2  -7 5360.76 1131.20
  -1  -2   7 5942.72 1947.17
  -1  -2   7 8994.88 1890.14
   1   2  -7 7454.74 1373.20
   1   2  -644857.34 2026.47
  -1  -2   641973.00 1712.22
  -1  -2   646814.99 3005.88
  -1  -2   649672.75 2038.16
   1   2  -641628.89 2041.50
  -1  -2   520895.04 2149.98
  -1  -2   522133.63 1700.62
  -1  -2   519179.14 2536.62
  -1  -2   521195.38 1420.62
   1   2  -517814.54 1633.02
  -1  -2   417769.18 1123.77
  -1  -2   421506.76 2799.55
  -1  -2   417604.71 2281.44
  -1  -2   421446.73 1267.68
   1   2  -419172.14 1666.52
  -1  -2   310424.62  915.72
  -1  -2   310944.16 1841.89
  -1  -2   310347.75  941.21
   1   2  -310192.82 1693.72
  -1  -2   2 6451.49  792.09
  -1  -2   2 5507.81 1183.02
   1   2  -2 4351.88 1049.60
  -1  -2   2 5453.18  903.96
   1   2  -2 3038.56 1259.64
  -1  -2   123162.84 1297.16
  -1  -2   124907.79 1453.49
   1   2  -123180.10 1492.53
  -1  -2   119794.21  736.09
  -1  -2   0635149.5 9179.98
  -1  -2   0611415.1 8915.52
   1   2   0571004.8 8173.67
  -1  -2  -134843.69 1685.17
  -1  -2  -129281.75  815.74
   1   2   132883.72 1166.90
   1   2   129769.72 1044.41
  -1  -2  -129585.60  940.42
   1   2   2465658.5 7036.91
  -1  -2  -2456299.5 6831.70
  -1  -2  -4 7623.50 1670.03
  -1  -2  -4 6337.88 1063.28
   1   2   4 6251.08  579.87
   1   2   4 8234.28 1732.97
  -1  -2  -4 6987.44 1669.63
  -1  -2  -5 6279.38 1228.74
  -1  -2  -5 8294.31 1783.70
   1   2   5 5830.47  600.25
   1   2   5 6995.98 1703.43
  -1  -2  -5 4460.75  774.46
  -1  -2  -6  577.78 1071.18
   1   2   6  180.95  266.42
  -1  -2  -6  300.25  506.31
  -1  -2  -718807.48 1795.37
   1   2   719389.78 1090.27
  -1  -2  -815099.03 2045.57
   1   2   812699.24 1354.66
   1   2   812565.21 1718.76
   1   2   814033.37 2085.59
  -1  -2  -985125.13 4051.25
   1   2   978939.97 3428.87
   1   2   981963.68 3886.94
   1   2   983697.35 4064.40
  -1  -2 -1011578.40 1512.10
   1   2  10 8484.04  857.32
   1   2  10 9634.76 1427.47
   1   2  1011495.92 1667.21
  -1  -2 -11 -296.43  670.49
   1   2  11  -92.60  248.79
   1   2  11 2219.70 1206.98
   1   2  11  976.89 1004.76
  -1  -2 -12 1035.64  765.11
   1   2  12 1430.12 1080.07
   1   2  12  910.18 1056.89
  -1  -2 -13 5184.66 1207.85
   1   2  13 7873.55 1747.26
   1   2  13 8546.97 2099.23
  -1  -2 -1416779.79 2364.67
   1   2  1418016.07 2483.41
   1   2  1420820.40 3068.77
  -1  -2 -15  635.04  814.03
   1   2  15  103.10  731.89
   1   2  15 1395.06 1643.77
  -1  -2 -16 6629.78 1803.22
   1   2  16 6423.44 1612.40
   1   2  16 6914.60 1919.57
  -1  -2 -17 1173.19 1271.07
   1   2  17  185.77  549.49
   1   2  17 -245.29 1025.03
  -1  -2 -18  994.25  851.22
   1   2  18  705.94  777.66
   1   2  18 1485.57 1076.23
  -1  -2 -19  866.15 1111.09
   1   2  19  429.38  599.02
   1   2  19  148.25 1008.10
  -1  -2 -20 3361.41 1600.55
   1   2  20 2172.35 1501.99
  -1  -2 -21 4809.56 1630.13
   1   2  21 9147.85 2488.99
  -1  -2 -22 2240.90 1439.65
   1   2  22  860.26 1157.71
  -1  -3  23 9814.99 2194.88
  -1  -3  22 2662.78 1678.14
  -1  -3  22 2507.96 1340.23
   1   3 -21 2317.66 1493.55
  -1  -3  21 6909.96 2866.61
  -1  -3  21 4233.15 2241.83
   1   3 -20 6070.89 2018.88
  -1  -3  20 4459.86 2103.25
  -1  -3  20 6048.02 1959.82
   1   3 -19 8479.69 1792.62
  -1  -3  1912470.64 2746.59
  -1  -3  1915643.71 2459.84
   1   3 -18  210.89  794.62
  -1  -3  18   54.94 1087.92
  -1  -3  18  699.56  689.71
   1   3 -17 3301.71 1475.91
  -1  -3  17 7201.02 2518.36
  -1  -3  17 3943.73 1702.15
   1   3 -1636484.57 4415.60
  -1  -3  1632781.36 4676.12
  -1  -3  1635262.99 4294.11
   1   3 -15 1436.24 1613.19
  -1  -3  15 1872.23 1898.43
  -1  -3  15  237.19  716.91
   1   3 -14 7541.37 1864.76
  -1  -3  14 7794.69 2638.82
  -1  -3  1410188.03 1819.89
   1   3 -13 1018.80 1059.21
  -1  -3  13 2973.12 2782.85
   1   3 -12 1231.26 1342.72
  -1  -3  12 1446.81 1299.10
   1   3 -1116768.48 2073.40
  -1  -3  1114107.72 3079.54
   1   3 -10 8590.32 1742.96
  -1  -3  10 8041.15 2403.26
  -1  -3  10 8739.85 1783.44
   1   3  -919880.12 1924.18
  -1  -3   920690.71 2809.41
  -1  -3   919219.43 1845.63
   1   3  -812643.17 1863.26
  -1  -3   810831.43 2325.71
  -1  -3   812071.89 1851.47
   1   3  -7 7570.96 2435.77
  -1  -3   7 5228.93 1735.74
  -1  -3   7 6979.36 1588.01
   1   3  -7 4532.95 1459.13
   1   3  -649240.52 2065.27
  -1  -3   647161.99 3189.92
  -1  -3   652378.09 2328.76
   1   3  -647790.15 2796.73
   1   3  -511102.97 1308.94
  -1  -3   510148.54 1046.95
  -1  -3   510965.47 1858.03
  -1  -3   5 9752.87 2078.12
  -1  -3   511824.12 1641.51
   1   3  -5 9600.62 1985.18
   1   3  -416723.58 1396.57
  -1  -3   415636.54 1081.00
  -1  -3   417059.13 2740.26
  -1  -3   415612.49 2301.24
  -1  -3   417262.75 1833.21
   1   3  -414756.63 2230.84
   1   3  -332113.66 1471.14
  -1  -3   328136.73 1250.57
  -1  -3   331859.05 2125.44
  -1  -3   329671.02 2526.47
  -1  -3   326381.68 1924.08
   1   3  -263523.24 2521.93
  -1  -3   254424.37 1515.64
  -1  -3   264952.93 2400.46
  -1  -3   257797.43 2547.18
  -1  -3   259465.66 1701.92
  -1  -3   258610.07 2927.10
  -1  -3   161223.52 1570.01
  -1  -3   157638.88 1587.47
  -1  -3   162147.38 2496.92
   1   3  -165507.16 2595.75
  -1  -3   156711.64 1561.79
   1   3   0450285.1 7022.27
  -1  -3  -1 1154.50  539.32
  -1  -3  -1 2581.55 1015.85
  -1  -3  -1 1846.91  480.82
  -1  -3  -1 2088.48  826.78
   1   3   1 1731.06  811.85
  -1  -3  -1 1259.43  476.62
  -1  -3  -2328940.5 4742.44
  -1  -3  -2342999.7 5516.23
  -1  -3  -315526.02 1480.38
   1   3   313553.91 1203.84
   1   3   315714.89 2227.10
  -1  -3  -313232.12  948.04
  -1  -3  -4  517.71  898.16
   1   3   4  931.14  601.89
   1   3   4  684.66  876.30
  -1  -3  -4  857.26  607.31
  -1  -3  -5 1414.78  956.23
   1   3   5 1829.57  685.24
   1   3   5 1489.39 1227.00
  -1  -3  -5 1282.24  633.37
  -1  -3  -679298.56 2573.21
   1   3   664864.93 1218.20
   1   3   734282.10 1590.61
   1   3   742283.75 2770.90
  -1  -3  -827224.76 2163.36
   1   3   827889.74 1464.49
   1   3   822507.81 2014.65
   1   3   826400.11 2044.63
  -1  -3  -915260.29 1527.49
   1   3   917197.72 1094.64
   1   3   915905.16 1079.87
   1   3   917636.96 2128.02
  -1  -3 -10 9574.99 1771.27
   1   3  10 9385.36 1326.65
   1   3  10 7465.64 1220.65
   1   3  1010317.16 1607.99
  -1  -3 -1110923.74 2028.03
   1   3  11 9340.06 1401.54
   1   3  11 9459.49 1502.86
   1   3  1113812.98 2532.68
  -1  -3 -12 8176.32 1644.02
   1   3  12 8398.45 1294.64
   1   3  12 7570.56 1453.60
   1   3  1210649.55 2429.34
  -1  -3 -13 1657.38 1039.06
   1   3  13  898.05  769.90
   1   3  13 3059.46 1637.77
  -1  -3 -14 3597.66 1092.06
   1   3  14 4025.61 1120.93
   1   3  14 5533.37 1802.50
  -1  -3 -15 5812.63 1448.68
   1   3  15 6657.14 2440.39
   1   3  15 5537.93 2124.87
  -1  -3 -1616412.65 2450.82
   1   3  1618074.51 2334.34
   1   3  1620640.74 3322.07
  -1  -3 -17 1657.53 1068.59
   1   3  17 2027.62  748.72
   1   3  17 1705.62 1577.43
  -1  -3 -18 6336.83 1580.53
   1   3  18 4466.11 1943.69
  -1  -3 -19  908.48 1034.20
   1   3  19 1652.58 1199.67
  -1  -3 -20  388.77  677.09
   1   3  20 2194.38 1450.05
  -1  -3 -21 1300.05  780.74
   1   3  21 3311.06 1691.09
  -1  -3 -22  282.66  743.50
  -1  -4  22 1695.20 1318.29
  -1  -4  22  511.92  691.72
   1   4 -21 1600.36 1202.92
  -1  -4  21 3206.43 2064.05
  -1  -4  21 1272.43 1120.84
   1   4 -20 1021.56 1030.71
  -1  -4  20 3459.10 2116.73
  -1  -4  20  605.26  437.39
   1   4 -19 1273.56 1388.78
  -1  -4  19 3808.94 1876.23
  -1  -4  19 3191.48 1517.45
   1   4 -18  659.08  823.92
  -1  -4  18 1201.94 1373.20
  -1  -4  18 1152.61  881.08
   1   4 -1725153.54 3234.86
  -1  -4  1729713.25 4486.84
  -1  -4  1723981.11 4990.55
   1   4 -16 4790.60 1554.89
  -1  -4  16 6691.15 2581.72
  -1  -4  16 8292.98 2031.66
   1   4 -15 2119.57 1385.16
  -1  -4  15 2783.65 2198.91
  -1  -4  15 2404.37 1162.74
   1   4 -14 2370.36 1427.36
  -1  -4  14  733.42 1493.22
  -1  -4  14   73.47  827.85
   1   4 -13 4707.35 1516.78
  -1  -4  13 5000.98 2603.90
  -1  -4  1312948.07 1621.16
   1   4 -12 3149.07 1164.72
  -1  -4  12 6588.12 2871.16
  -1  -4  12 3473.29 1543.43
   1   4 -11  130.44  794.81
  -1  -4  11 1222.53 1469.78
  -1  -4  11  709.43  972.63
   1   4 -1011701.16 4272.40
  -1  -4  1010097.65 2915.11
   1   4  -937693.56 2838.32
  -1  -4   934702.16 3347.87
   1   4  -816616.95 1570.12
  -1  -4   820053.81 2809.14
  -1  -4   819161.52 1856.91
   1   4  -7 6422.64 1248.57
  -1  -4   7 4112.18 1965.17
  -1  -4   7 8080.92 1788.91
   1   4  -636545.23 2203.51
  -1  -4   635535.41 3348.84
  -1  -4   633932.53 2472.53
   1   4  -623872.78 3047.70
   1   4  -5 1245.48  845.10
  -1  -4   5 1618.75 1186.19
   1   4  -5  902.34 1287.45
   1   4  -4 1007.76  749.55
  -1  -4   4  885.57  636.39
   1   4  -4  230.02 1162.23
  -1  -4   4 1090.96  389.52
  -1  -4   4  231.17  390.09
  -1  -4   4  536.54 1401.80
   1   4  -313306.51 2483.27
  -1  -4   312097.45  940.03
   1   4  -312945.89 2768.66
  -1  -4   310867.02 2358.91
  -1  -4   311936.95 3298.14
  -1  -4   311448.15 2729.15
   1   4  -217593.44 1432.71
  -1  -4   217852.09 1028.49
   1   4  -217486.69 1739.69
  -1  -4   216885.36 2926.74
  -1  -4   217918.76 2335.59
  -1  -4   220116.53 3336.04
   1   4  -148394.90 2537.84
  -1  -4   140250.80 1312.19
   1   4  -150290.62 2668.00
  -1  -4   146044.47 2157.91
   1   4  -146250.23 3748.85
  -1  -4   143899.64 1739.86
  -1  -4   0  217.17  293.55
  -1  -4   0  -92.88  590.73
   1   4   0 -192.26  365.96
  -1  -4   0  131.47  348.85
   1   4   0  226.58  457.96
  -1  -4   0  585.00  721.48
  -1  -4  -1 4854.72 1442.57
  -1  -4  -1 3205.61 1090.08
  -1  -4  -1 3658.93  621.51
   1   4   1 2210.94 1129.85
  -1  -4  -1 3682.62  943.36
  -1  -4  -228691.17 1776.51
   1   4   226913.77 1554.28
  -1  -4  -223354.13  884.33
  -1  -4  -224356.90 1183.35
   1   4   229148.98 1849.74
  -1  -4  -230073.11 2027.94
   1   4   3291550.2 4877.09
  -1  -4  -419771.99 1693.00
   1   4   418148.73 1673.16
   1   4   419717.27 1884.80
  -1  -4  -418480.91 1244.56
  -1  -4  -5 7720.78 1317.90
   1   4   5 6141.66 1008.66
   1   4   5 9768.86 3768.47
  -1  -4  -6 1594.29  853.88
   1   4   6   38.08  836.42
  -1  -4  -7 8069.88 1343.36
   1   4   712582.80 2118.59
  -1  -4  -8 2576.07  945.26
   1   4   8  972.76  266.90
   1   4   8  266.55  212.69
   1   4   8 1567.73 1008.45
  -1  -4 -1029841.53 2143.94
   1   4  1025697.26 1247.36
   1   4  1024005.64 1280.30
   1   4  1032434.72 2808.14
  -1  -4 -11 6211.21 1249.75
   1   4  11 6061.72  665.38
   1   4  11 5381.88  809.59
   1   4  11 8507.55 2520.16
  -1  -4 -1230016.59 2849.99
   1   4  1221576.23 1755.46
   1   4  1223313.92 1958.26
   1   4  1236710.73 5600.78
  -1  -4 -13 6793.05 1628.25
   1   4  13 3758.74  874.27
   1   4  13 3613.47 1701.23
  -1  -4 -14 7010.78 1295.53
   1   4  14 6094.06  960.30
   1   4  14 7320.12 2015.01
  -1  -4 -15 5117.62 1288.47
   1   4  15 3822.51  882.93
   1   4  15 7231.66 2048.24
  -1  -4 -1614962.89 3178.60
   1   4  1618043.31 3992.10
  -1  -4 -1715138.61 2314.96
   1   4  1711063.97 2355.65
  -1  -4 -18 1598.73  956.67
   1   4  18 1195.90 1727.35
  -1  -4 -19 5048.82 1537.31
   1   4  19 3211.68 1766.96
  -1  -4 -20  442.47  642.29
   1   4  20 2780.60 1584.13
  -1  -4 -21 3036.98 1721.93
   1   4  21 2459.14 1400.51
  -1  -5  22  518.04  699.87
   1   5 -21 2047.29 1318.93
  -1  -5  21 3290.78 2021.87
  -1  -5  21 1293.00 1306.98
   1   5 -20  774.41  903.38
  -1  -5  20  452.51 1442.05
  -1  -5  20 1990.55 1135.37
   1   5 -19  401.53  769.20
  -1  -5  19 1432.10 1437.82
  -1  -5  19  321.87  776.21
   1   5 -18 2280.38 1327.62
  -1  -5  18 2524.20 1670.86
  -1  -5  18 2249.13 1428.14
   1   5 -17 5469.64 2781.68
  -1  -5  17 5723.83 2275.65
  -1  -5  17 7018.54 1796.44
   1   5 -16 3324.02 1458.54
  -1  -5  16 2103.62 1460.62
  -1  -5  16 4396.27 1627.55
   1   5 -15 1138.53 1321.78
  -1  -5  15 1087.61 1494.91
  -1  -5  15 1814.81 1149.87
   1   5 -14  599.75  821.81
  -1  -5  14  706.01 1639.72
  -1  -5  14  407.24  749.47
   1   5 -13 1054.62 1360.73
  -1  -5  13 1191.49 1654.43
  -1  -5  13 1307.89 1289.71
   1   5 -12 5285.49 1337.91
  -1  -5  12 6778.47 2965.14
  -1  -5  12 7094.06 1734.36
   1   5 -1111012.55 1991.16
  -1  -5  1112278.55 2828.45
  -1  -5  1113053.77 2187.94
   1   5 -10 1212.25  918.15
  -1  -5  10  698.55 1186.59
  -1  -5  10 2816.44 1261.81
   1   5  -9  745.90  695.66
  -1  -5   9  993.66 1191.28
  -1  -5   9 1023.72 1080.29
   1   5  -8  313.89  647.19
  -1  -5   8 1184.45 1684.97
  -1  -5   8  126.53  731.40
   1   5  -7 6353.73 1179.40
   1   5  -6  118.28  591.47
   1   5  -6  -27.58  900.37
  -1  -5   6  298.33  890.00
   1   5  -5109528.9 4612.93
   1   5  -5113447.0 5475.42
  -1  -5   5107536.1 5920.89
  -1  -5   5111839.3 5794.61
   1   5  -413706.70 2803.78
   1   5  -415563.61 4794.08
  -1  -5   413522.75 2916.74
  -1  -5   413403.18 2727.39
   1   5  -346010.52 3228.40
  -1  -5   338282.10 1873.00
   1   5  -343767.66 4020.31
  -1  -5   341906.22 4230.93
  -1  -5   339365.07 3702.08
   1   5  -265064.00 3909.85
  -1  -5   259153.43 2557.81
   1   5  -267505.41 3884.39
  -1  -5   264298.63 3040.50
  -1  -5   262041.47 3445.20
  -1  -5   255161.10 4122.09
   1   5  -1 2112.90  685.76
  -1  -5   1 1114.67  378.01
   1   5  -1  675.29  513.69
  -1  -5   1 3854.90  857.70
   1   5  -1 1530.81  989.86
  -1  -5   1 1586.38 1069.08
  -1  -5   0168978.1 3631.25
   1   5   0187504.4 3489.83
  -1  -5   0171699.8 3365.76
   1   5   0189292.3 5529.94
  -1  -5   0177246.1 3696.39
  -1  -5  -1 4136.97 1016.14
  -1  -5  -1 4629.34 1150.64
   1   5   1 2150.12  878.05
  -1  -5  -1 2746.94  675.14
   1   5   1 4953.73 2037.16
  -1  -5  -1 3363.43  865.40
  -1  -5  -269559.35 3160.56
  -1  -5  -280153.13 3661.36
   1   5   274927.52 3902.19
  -1  -5  -268886.53 2825.95
   1   5   276398.46 3730.51
  -1  -5  -279898.56 5075.92
  -1  -5  -3143921.9 5738.11
   1   5   3149672.4 6022.48
  -1  -5  -3116778.8 4276.61
   1   5   3141727.4 6016.76
  -1  -5  -4126369.5 5144.96
   1   5   4127431.9 5216.68
   1   5   4132889.1 5882.84
  -1  -5  -584053.44 3749.37
   1   5   586144.07 4240.92
  -1  -5  -6  339.30  559.27
   1   5   6  238.28  886.32
  -1  -5  -7 8743.23 1252.50
   1   5   7 7570.94 1573.86
  -1  -5  -8  168.37  795.86
   1   5   8  291.69  904.46
  -1  -5  -9 9685.96 1690.13
   1   5   911587.82 2383.38
  -1  -5 -1023833.15 2606.13
   1   5  1016673.31 1952.12
   1   5  1029960.00 3468.66
  -1  -5 -11 3548.50 1153.57
   1   5  11 3182.41  397.09
   1   5  11 4907.30  526.13
   1   5  11 5425.78 1842.95
  -1  -5 -12 1115.16  944.12
   1   5  12  342.12  213.91
   1   5  12  795.61  861.63
  -1  -5 -13 8522.85 1546.04
   1   5  1313285.15 3159.65
  -1  -5 -14 8014.59 1399.08
   1   5  14 9052.04 2608.94
   1   5  15  946.96  877.12
   1   5  1623685.41 4462.60
   1   5  1727115.03 5575.15
   1   5  18 3786.97 2379.38
   1   5  19 8094.39 2429.98
  -1  -5 -20 4664.23 1853.89
   1   5  20 6904.61 2748.09
  -1  -5 -2110010.92 1782.54
  -1  -6  21  439.57  626.69
   1   6 -20 2860.85 1423.31
  -1  -6  20 1586.73 1852.45
  -1  -6  20 1563.16 1122.46
   1   6 -19 3318.05 1784.70
  -1  -6  19 3578.39 2219.19
  -1  -6  19 3158.73 1480.89
   1   6 -18 3988.60 1442.85
  -1  -6  18 1886.81 1918.67
  -1  -6  18 1920.58 1114.31
   1   6 -17 1686.24 1091.61
  -1  -6  17 3186.11 2514.44
  -1  -6  17 1384.09 1154.99
   1   6 -16 1412.93  928.01
  -1  -6  16 2970.40 2246.27
  -1  -6  16   -0.98  694.53
   1   6 -15 2258.89 1182.05
  -1  -6  15 1768.06 2183.00
  -1  -6  15 1518.82 1050.24
   1   6 -14 4503.17 1673.02
  -1  -6  14 3478.89 2458.83
  -1  -6  14 1365.77 1138.47
   1   6 -13 9550.29 1753.78
  -1  -6  13 7184.25 2632.34
  -1  -6  1313493.92 2263.25
   1   6 -12 5158.42 1460.40
  -1  -6  12 3621.87 2583.64
  -1  -6  12 4352.68 1550.94
   1   6 -11  221.72  817.47
  -1  -6  11 1333.02 1532.30
  -1  -6  11  -50.74  833.48
   1   6 -1054126.24 5160.63
  -1  -6  1056967.45 6545.59
  -1  -6  1055326.23 5460.78
   1   6  -914429.45 2214.59
  -1  -6   913707.50 2987.56
  -1  -6   916912.72 2652.15
   1   6  -815532.88 2400.11
  -1  -6   814317.46 2627.35
   1   6  -7 9807.79 1755.64
   1   6  -711354.61 2358.17
  -1  -6   712058.20 2691.11
   1   6  -644710.01 2291.71
   1   6  -642749.89 3472.83
  -1  -6   642075.89 3326.50
   1   6  -568307.46 4686.67
   1   6  -564347.87 4340.77
   1   6  -4  964.85  398.80
   1   6  -4  298.65  676.81
  -1  -6   4 1405.86 1346.00
   1   6  -377496.83 3405.66
   1   6  -377184.41 6267.47
  -1  -6   377565.86 5136.61
   1   6  -2 3417.21  972.16
  -1  -6   2 3227.57  555.84
   1   6  -2 3216.82 1221.78
  -1  -6   1 7130.40  672.60
  -1  -6   1 8546.84 1128.88
   1   6  -1 7289.35 1720.45
  -1  -6   1 6631.82  902.80
   1   6  -110268.00 2948.88
  -1  -6   044284.97 2350.38
  -1  -6   052463.63 2927.97
   1   6   056778.37 3531.73
  -1  -6   048063.61 1992.74
   1   6   065323.93 4592.47
  -1  -6  -1  219.67  228.20
  -1  -6  -1  776.18  541.45
   1   6   1  -22.57  370.53
  -1  -6  -1   82.51  310.69
   1   6   1  583.46  889.75
  -1  -6  -214323.56 2007.46
  -1  -6  -216275.00 1362.51
   1   6   215318.22 2089.03
  -1  -6  -213998.42  907.57
   1   6   218391.26 5228.18
  -1  -6  -3 5152.95 1397.56
  -1  -6  -3 4342.51  929.24
   1   6   3 4671.13 1357.92
  -1  -6  -3 4538.16  543.27
   1   6   3 5194.93 1800.92
  -1  -6  -4 4102.34  877.21
  -1  -6  -4 4252.81  719.54
   1   6   4 3285.87 1553.65
  -1  -6  -544481.12 3328.45
   1   6   552681.51 3071.48
   1   6   6  516.05 1164.91
  -1  -6  -712185.88 1872.74
   1   6   712084.41 2550.75
  -1  -6  -8   36.16  536.39
   1   6   8 1325.53 1565.01
  -1  -6  -970690.60 5120.33
   1   6   979094.85 6381.38
  -1  -6 -10 4209.91 1146.12
   1   6  10 5238.06 1895.73
  -1  -6 -1111765.80 1501.68
   1   6  1116219.57 2976.89
  -1  -6 -12  846.38  941.17
   1   6  12  528.07 1111.07
  -1  -6 -1320857.65 2328.93
   1   6  1326121.44 3270.06
  -1  -6 -14  989.17  862.65
   1   6  14  712.19  952.86
  -1  -6 -15  720.89  706.43
   1   6  15  777.07 1315.99
  -1  -6 -1610569.59 1777.62
   1   6  1610037.95 2059.21
  -1  -6 -17 4516.80 1725.04
   1   6  17 6191.41 1895.23
  -1  -6 -18 7237.43 2102.42
   1   6  1812383.18 3275.28
  -1  -6 -19 1848.46 1023.98
   1   6  19  104.61 1008.40
  -1  -6 -20 2750.47 1150.88
   1   6  20 1485.77 1418.33
   1   7 -20  358.89  566.87
  -1  -7  20  597.34  691.26
   1   7 -19 4123.79 1506.24
  -1  -7  19 5194.97 2374.64
  -1  -7  19 3687.21 1343.55
   1   7 -18  619.95 1022.52
  -1  -7  18  570.41 1512.10
  -1  -7  18 1048.30  785.22
   1   7 -17 8798.70 2320.13
  -1  -7  17 7272.01 3113.67
  -1  -7  1710833.71 2857.94
   1   7 -16 3268.37 1333.92
  -1  -7  16 1937.62 2272.35
  -1  -7  16 3167.94 1590.53
   1   7 -15 2521.63 1174.77
  -1  -7  15 3723.33 3316.17
  -1  -7  15 1997.63 1121.22
   1   7 -1412660.28 2041.10
  -1  -7  1410555.08 3515.56
  -1  -7  1414415.74 2400.56
   1   7 -13 4521.14 1497.71
  -1  -7  13 4003.74 2174.92
  -1  -7  13 4757.17 1601.53
   1   7 -12 1375.14  816.88
  -1  -7  12 1443.23 1294.25
  -1  -7  12  865.30  971.53
   1   7 -11 1042.21  764.00
  -1  -7  11  723.07 1360.05
  -1  -7  11 3809.90 1653.96
   1   7 -10 5708.00 1335.27
  -1  -7  10 3949.76 2032.73
  -1  -7  10 6703.70 1919.08
   1   7  -910922.54 1501.75
  -1  -7   9 9624.53 2015.02
   1   7  -850814.79 5419.10
   1   7  -852369.60 5396.56
  -1  -7   852649.30 5753.47
   1   7  -7  779.40  859.15
   1   7  -7  848.26  780.60
  -1  -7   7   88.22 1054.81
   1   7  -6 6692.80 1737.61
   1   7  -6 8195.54 2376.75
  -1  -7   610588.39 2865.15
   1   7  -512339.33 2953.95
   1   7  -512219.83 3814.87
  -1  -7   512744.87 3096.37
   1   7  -4   -2.35  431.18
   1   7  -4   77.98 1083.50
  -1  -7   4  139.13 1218.68
   1   7  -346422.03 2821.29
   1   7  -351273.49 4312.33
  -1  -7   354486.78 4636.07
   1   7  -2 1929.16  667.59
  -1  -7   111308.52 1781.00
   1   7  -1 8953.09 2354.09
   1   7  -1 9968.26 3180.82
  -1  -7   0 3597.92  859.17
   1   7   0 3037.95  871.00
  -1  -7   0 3658.63  691.37
   1   7   0 5525.56 2457.43
  -1  -7  -1 4970.95  951.22
   1   7   1 2790.26 1136.68
  -1  -7  -1 3398.77  661.20
   1   7   1 5831.81 2345.81
  -1  -7  -210269.42 1658.43
   1   7   2 9722.33 2182.02
  -1  -7  -2 9961.16 1428.59
   1   7   215406.48 4970.88
  -1  -7  -3 3684.80  933.34
   1   7   3 4046.82 1440.32
  -1  -7  -3 2520.38  906.72
   1   7   3 3293.49 1961.08
  -1  -7  -4  -15.29  430.40
   1   7   4  581.40  337.73
  -1  -7  -4  361.73  233.94
   1   7   4 1326.52 1224.91
  -1  -7  -5  366.54  574.81
  -1  -7  -5  322.01  156.32
  -1  -7  -5  399.08  261.00
   1   7   5  117.70  570.65
  -1  -7  -6 7532.31 1354.28
   1   7   6 6001.00 3562.81
  -1  -7  -7 -108.04  439.65
   1   7   7 1225.40 1506.66
  -1  -7  -820441.45 2354.42
   1   7   824179.00 6894.29
  -1  -7  -9  202.03  519.34
   1   7   9  591.45 1143.16
  -1  -7 -10 2706.78  944.51
   1   7  10 4675.38 1915.31
  -1  -7 -11  427.88  660.51
   1   7  11  701.21 1081.17
  -1  -7 -12 2888.15 1109.44
   1   7  12 1572.20 1476.82
  -1  -7 -13 4447.37 1146.78
   1   7  13 5878.33 1976.21
  -1  -7 -14  677.18  527.12
   1   7  14 1808.82 1422.30
  -1  -7 -15 1120.90  665.87
   1   7  15 1008.78 1034.12
  -1  -7 -16  447.89  685.81
   1   7  16 2839.93 1761.17
  -1  -7 -17 1958.28 1193.76
   1   7  17 1761.75 1326.58
  -1  -7 -18 1585.68  917.02
   1   7  18 1317.50 1203.52
  -1  -7 -19 6925.97 1574.71
   1   7  19 7706.03 2224.92
  -1  -7 -20  243.79  582.02
   1   8 -19 3201.86 1217.31
   1   8 -18  501.00  786.27
  -1  -8  18 1684.25 1890.44
  -1  -8  18 1597.69 1244.68
   1   8 -1718007.08 4857.61
  -1  -8  1724510.49 7177.09
  -1  -8  1722124.51 5971.07
   1   8 -1613160.52 2964.06
  -1  -8  1618459.68 5043.41
  -1  -8  1617362.78 3897.30
   1   8 -15  252.02  533.29
  -1  -8  15 4900.34 2892.41
  -1  -8  15 3408.88 1684.20
   1   8 -14 4018.60 1148.75
  -1  -8  14 2430.55 2258.23
  -1  -8  14 1412.47 1539.93
   1   8 -13 5394.60 1226.93
  -1  -8  13 5922.25 2378.01
  -1  -8  13 7332.73 2119.35
   1   8 -12  543.76  542.56
  -1  -8  12 1992.58 2155.07
  -1  -8  12 1723.47 1175.58
   1   8 -11 2822.63  934.87
  -1  -8  11 2086.37 1703.31
  -1  -8  11 3188.00 1447.96
  -1  -8  10 1386.73 1238.66
  -1  -8  10  329.56  979.23
   1   8  -9 2781.76 1094.37
  -1  -8   9 5692.21 1955.62
   1   8  -8  672.47  639.19
   1   8  -8  546.46  982.65
  -1  -8   8  563.51 1223.36
   1   8  -7 6765.11 1832.97
   1   8  -7 7027.47 1612.92
  -1  -8   7 2719.48 1723.38
   1   8  -613599.59 2526.44
   1   8  -612174.02 3921.63
  -1  -8   617198.03 3693.15
   1   8  -5 9258.02 3259.83
   1   8  -511173.85 2714.93
  -1  -8   5 7472.67 2587.19
   1   8  -4 7027.77 1976.29
   1   8  -4 6846.63 2086.52
  -1  -8   4 5420.27 2690.85
   1   8  -3 6624.31 1921.55
  -1  -8   3 8612.61 3042.54
  -1  -8   214853.12 1935.31
   1   8  -215673.93 3408.59
  -1  -8   210868.96 3184.03
  -1  -8   124003.67 2173.64
   1   8  -123739.93 3057.83
   1   8  -130790.26 3433.69
  -1  -8   013164.75 1896.76
   1   8   011849.86 3785.66
   1   8   016587.19 6325.44
  -1  -8  -1 2050.91  842.61
   1   8   1  193.23  245.48
   1   8   1 3422.79 1958.03
  -1  -8  -242724.14 3319.86
   1   8   237316.61 3825.97
  -1  -8  -233029.71 2500.02
   1   8   244405.91 6546.43
  -1  -8  -310564.16 1690.35
   1   8   3 7630.78 2456.13
  -1  -8  -3 4844.69 1766.13
   1   8   312059.81 4698.13
  -1  -8  -4 4864.07 1096.93
   1   8   4 3187.54 1268.84
  -1  -8  -4 3093.87  477.26
   1   8   4 5753.86 2034.64
  -1  -8  -5 8875.22 1188.69
  -1  -8  -5 6827.81  760.44
   1   8   5 9064.89 2001.16
  -1  -8  -635785.97 3471.86
   1   8   631179.08 7841.43
  -1  -8  -7 2806.37  984.64
   1   8   7 2410.95 1857.98
  -1  -8  -8 1907.82 1135.57
   1   8   8 1091.89 1052.79
  -1  -8  -9 2224.89  839.47
   1   8   9 1946.52 2047.34
  -1  -8 -10 1261.52  800.27
   1   8  10 1723.15 1442.71
  -1  -8 -11 6660.32 1261.74
   1   8  11 6780.53 2498.50
  -1  -8 -12 3306.29 1025.25
   1   8  12 2141.98 1503.90
  -1  -8 -13 8307.83 1462.81
   1   8  13 9292.36 2845.79
  -1  -8 -14 1229.87  782.51
   1   8  14 1511.86 1933.02
  -1  -8 -15  509.47  808.03
   1   8  15 1682.19 1173.10
  -1  -8 -16 3198.07 1288.78
   1   8  16 2125.73 1391.40
  -1  -8 -17 7572.59 2306.16
   1   8  1712448.44 4042.91
  -1  -8 -18  419.13  824.26
   1   8  18 1082.19 1208.02
  -1  -8 -19  670.86  697.71
   1   9 -18   81.30  477.86
   1   9 -17 1215.17  807.64
   1   9 -16  720.84  548.32
  -1  -9  16 3976.03 2723.88
  -1  -9  16  670.52  955.42
   1   9 -15 1553.95  712.27
  -1  -9  15 4736.41 2364.00
  -1  -9  15 2151.18 1023.15
   1   9 -14 1025.75  687.25
  -1  -9  14 2076.82 1903.79
  -1  -9  14 1520.00 1374.58
   1   9 -13  442.74  627.09
  -1  -9  13 2007.80 1820.48
  -1  -9  13 1304.12 1316.82
   1   9 -12 1303.83  841.80
  -1  -9  12 2101.42 1804.66
  -1  -9  12  831.81  894.35
   1   9 -11  403.58  432.54
  -1  -9  11  338.18 1597.55
  -1  -9  11 1043.79 1061.21
   1   9 -10 1190.72  657.54
  -1  -9  10  849.77 1133.75
  -1  -9  10  912.01  995.74
   1   9  -915723.71 4582.58
  -1  -9   926296.97 5370.17
   1   9  -8  649.20  581.22
  -1  -9   8 1701.57 2076.08
   1   9  -7 3557.57 1175.11
   1   9  -7 3144.25 1289.46
  -1  -9   7 2956.24 2066.75
   1   9  -615194.10 3758.16
   1   9  -616208.65 4570.97
  -1  -9   620729.54 3926.75
   1   9  -519830.95 3792.26
   1   9  -517524.16 6741.79
  -1  -9   528115.70 4305.63
   1   9  -4 9030.26 3127.56
  -1  -9   4 9915.08 2754.55
  -1  -9   3 1022.73  712.88
   1   9  -3  156.36  438.81
  -1  -9   3 8902.28 3344.80
  -1  -9   242270.93 3285.61
   1   9  -243561.23 4570.46
  -1  -9   248515.00 5795.89
  -1  -9   1 1345.74  768.54
   1   9  -1 1797.51  844.80
   1   9  -1 1312.10 1407.01
  -1  -9   0 1637.50  586.45
   1   9   0  821.63  715.58
   1   9   0 2417.53 1068.57
  -1  -9  -1  823.61  625.76
   1   9   1   90.06  421.28
   1   9   1 1132.07  817.45
  -1  -9  -210297.62 1193.98
   1   9   2 8864.86 2645.52
   1   9   2 8641.84 3602.17
  -1  -9  -319889.00 1998.86
   1   9   312169.80 3786.46
   1   9   324713.77 5335.54
  -1  -9  -4 1523.52  670.74
   1   9   4  759.72 1033.09
  -1  -9  -529175.36 2134.11
   1   9   530302.01 5295.42
  -1  -9  -6  454.58  419.71
   1   9   6 1018.91  842.61
  -1  -9  -7 2012.16  730.52
   1   9   7  397.41 1021.33
  -1  -9  -8  715.31  718.71
   1   9   8 1039.46 1145.15
  -1  -9  -911582.45 2256.82
   1   9   9 8053.64 4581.10
  -1  -9 -10 1909.73  767.19
   1   9  10 3977.86 1766.61
  -1  -9 -11  937.86  620.47
   1   9  11 2393.32 1471.24
  -1  -9 -12 1040.24  882.36
   1   9  12  534.37 1351.81
  -1  -9 -13  479.23  512.53
   1   9  13 1004.26 1334.82
  -1  -9 -14 6128.60 1762.20
   1   9  14 6690.78 2296.86
  -1  -9 -15  851.49  789.47
   1   9  15  876.71 1688.26
  -1  -9 -16 4557.38 1653.16
   1   9  16 7530.66 4064.58
  -1  -9 -17 1691.03  899.60
   1   9  17 2246.05 3315.84
  -1 -10  15 1187.63 1248.31
   1  10 -14 2467.94 1209.63
  -1 -10  14 4432.37 2134.95
  -1 -10  14 5308.68 2121.34
  -1 -10  13 2011.66 1548.58
  -1 -10  13 7177.17 2008.56
   1  10 -12 3099.66 1684.48
  -1 -10  1210093.23 2965.82
   1  10 -11  932.10  709.42
  -1 -10  11  975.98 1648.68
  -1 -10  11 2231.06 1841.09
   1  10 -10 1708.51  867.13
  -1 -10  10  382.06 1121.70
  -1 -10  10 2173.29 1680.48
   1  10  -9  427.08  362.97
  -1 -10   9 1949.92 1589.98
  -1 -10   9 3669.84 2463.14
   1  10  -8  372.02  307.64
  -1 -10   8 2872.24 1910.86
  -1 -10   8 1829.91 1489.10
   1  10  -7   94.72  189.94
  -1 -10   7  902.05 1365.71
   1  10  -6 1768.60  831.29
   1  10  -6 1592.31 1074.53
  -1 -10   6 3591.85 2282.41
  -1 -10   535514.45 6134.95
   1  10  -538785.29 6928.23
  -1 -10   552831.7510382.54
  -1 -10   416158.90 3042.16
   1  10  -413416.12 5579.24
  -1 -10   423569.17 5557.00
  -1 -10   3 6680.00 1155.60
   1  10  -3 3734.57 2558.69
  -1 -10   3 6228.74 3110.88
  -1 -10   2 2846.49  783.33
   1  10  -2 2480.98  859.50
  -1 -10   2 6208.24 2722.34
  -1 -10   1  676.18  622.90
   1  10  -1 1066.09  624.89
  -1 -10   1 2399.17 2254.34
  -1 -10   0 1200.61  487.77
   1  10   0 1456.63  671.61
   1  10   0 2264.52 1453.89
  -1 -10  -1 7181.59  942.15
   1  10   1 4457.20 1496.19
   1  10   1 4737.31 3193.47
  -1 -10  -2 4122.87  919.77
   1  10   2 2752.04 1341.44
   1  10   2 4350.42 3253.98
  -1 -10  -3 1664.58  703.28
   1  10   3 1026.20 1138.06
  -1 -10  -410556.90 2107.61
   1  10   411781.68 6435.39
  -1 -10  -512767.92 2457.73
   1  10   516496.16 5307.37
  -1 -10  -6  571.56  537.95
   1  10   6 1022.14 1271.78
  -1 -10  -7  948.21  548.98
   1  10   7  388.49  769.38
   1  10   8 2393.74 1576.94
   1  10   911621.03 4633.46
   1  10  1038406.73 3364.75
   1  10  11 1120.34  987.91
   1  10  12 1557.20 1424.97
   1  10  13 4326.28 1868.19
   1  10  14 4494.41 2343.94
   1  10  15 2089.63 1548.86
  -1 -11  13 6903.50 2349.39
  -1 -11  12 3000.49 2157.14
  -1 -11  11  101.06 1124.71
  -1 -11  11 2196.90 1658.18
  -1 -11  10  695.38 1157.37
  -1 -11  10 1389.82 1548.05
  -1 -11   9 1050.16 1601.56
  -1 -11   9 4115.05 2468.50
  -1 -11   8  502.05 1072.92
  -1 -11   8 2655.63 2128.38
  -1 -11   7  612.07 1051.09
  -1 -11   7 2870.41 2716.02
  -1 -11   6 7003.29 2111.80
  -1 -11   6 9546.71 3167.97
  -1 -11   5 3639.65 2662.19
  -1 -11   4 5474.11 3432.80
   1  11  -327973.68 2578.36
  -1 -11   330817.91 4678.68
   1  11  -2 2781.19 1139.31
  -1 -11   2 2740.50 2409.52
   1  11  -1 1777.06  888.59
  -1 -11   1 6605.30 3260.50
   1  11   1 8397.33 4003.81
   1  11   2 2136.66 1432.68
   1  11   3 1309.52  975.17
   1  11   4  389.54 1158.57
   1  11   5 1511.47  926.92
   1  11   6 3427.96 1994.73
   1  11   7 1584.11 1464.52
   1  11   8 3322.99 2138.85
   1  11   9 1774.81 1015.54
   1  11  10 1446.76 1019.38
   1  11  11 2194.76 1554.03
   1  11  12 6601.47 3347.77
   1  11  13 1610.48 1274.27
  -1 -12  12  681.11 1454.75
  -1 -12  11 2129.43 1467.32
  -1 -12  10 2156.73 1555.60
  -1 -12   9  360.74  835.79
  -1 -12   9  604.64 1043.02
  -1 -12   8  432.28  766.79
  -1 -12   8  798.20 1393.49
  -1 -12   7 2871.91 1651.29
  -1 -12   7 4361.48 2479.07
  -1 -12   6 1265.32  941.20
  -1 -12   6  977.73 1281.05
  -1 -12   5 3428.70 1262.90
  -1 -12   5 5077.29 2651.14
  -1 -12   4 1107.12 1075.29
  -1 -12   4 2935.66 2457.12
  -1 -12   3 6590.78 2981.11
  -1 -12   2 5693.82 3113.00
  -1 -12   1 1380.44 2935.22
  -1 -12   0 1368.83 2026.84
   1  12   1 3346.99 1682.68
   1  12   2  856.49 1017.40
   1  12   3  467.84 1745.73
   1  12   4  594.40 1105.07
   1  12   5 2504.88 2081.47
   1  12   6 6976.19 4486.47
   1  12   7 1323.52 1212.97
   1  12   8 2846.74 2454.26
   1  12   9 1496.35 2394.54
   1  12  10  383.51  625.66
   1  12  11 5240.46 3365.23
  -1 -13  10 3689.75 1928.34
  -1 -13   9 2477.30 1400.77
  -1 -13   8   61.90  693.20
  -1 -13   5 1350.25 1885.02
  -1 -13   4 5088.92 3040.88
  -1 -13   3 2143.19 2329.35
  -1 -13   2 1440.97 1589.99
  -1 -13   1 2749.96 2425.21
  -1 -13   0 8354.58 3979.55
  -1 -13  -1 2548.12 1731.38
   1  13   2 1283.13 1118.84
   1  13   3  204.44  608.23
   1  13   4 1106.97 1933.84
   1  13   5 2768.30 3180.00
   1  13   6 2837.43 2516.10
   1  13   7  717.83 1248.17
   1  13   8 1066.24 1608.09
  -1 -14   0 5089.49 2596.32
  -1 -14  -1 1956.36 1600.80
  -1 -14  -2 8057.76 3550.84
   1  14   4  686.06 1144.80
   1  14   5  724.24 1247.33
   2 -12  -215882.06 4653.54
   2 -12  -121290.01 4835.38
   2 -12   0 3110.66 2403.20
   2 -12   1 1059.77 2399.19
  -2  12  -2  509.59  748.76
   2 -12   2 2051.23 3129.86
  -2  12  -3  337.32  811.30
   2 -12   3 6648.12 4048.19
  -2  12  -4  155.09  659.90
  -2  12  -5 3351.93 2103.55
  -2  12  -6  611.03  802.45
  -2  12  -7  554.52  579.24
  -2  11   8  702.25 1074.00
  -2  11   7 1899.16 2046.41
  -2  11   6  867.33 2011.36
  -2  11   5  665.62 1446.42
  -2  11   4  792.71 1407.19
  -2  11   3 2688.60 1831.30
  -2  11   1 1999.88  951.60
   2 -11  -1 2626.29 2365.28
  -2  11   0 1541.29  931.85
   2 -11   0 6458.44 4027.08
  -2  11  -1 2261.48 1016.60
   2 -11   1  785.88 2321.80
  -2  11  -2  697.83  689.75
   2 -11   2 2401.46 2346.29
  -2  11  -3 3689.56 1705.71
   2 -11   3 4024.29 3514.93
  -2  11  -4   69.25  635.09
   2 -11   4 2815.82 3036.52
  -2  11  -5 1363.59 1110.75
   2 -11   5 3779.12 2756.35
  -2  11  -6 1442.30 1218.23
   2 -11   6 3614.58 2426.25
  -2  11  -7  828.81  994.90
  -2  11  -8 1811.54 1774.32
  -2  11  -9  819.80  720.29
   2 -11   9 1699.85 1453.89
  -2  11 -10 2041.00 1604.01
  -2  10  11  370.58  611.43
  -2  10  10  839.33 1026.01
  -2  10   915720.22 5902.80
  -2  10   8 1523.34 1581.06
  -2  10   7 1302.28 1738.75
  -2  10   6 1551.99 2483.22
  -2  10   5  982.63 1854.15
  -2  10   4  507.41  751.35
  -2  10   4 1305.35 1246.79
  -2  10   3 1167.25  986.81
  -2  10   3  597.37  689.91
  -2  10   2  637.16  806.78
  -2  10   2  282.97 1051.67
  -2  10   1 1073.47  710.16
  -2  10   0 7063.65 1812.86
   2 -10   0 8666.35 4818.98
  -2  10  -1 8716.39 1913.25
   2 -10   1 6711.11 4003.35
  -2  10  -2 7616.50 1820.80
   2 -10   2 7847.41 4397.35
  -2  10  -3 -527.14  636.66
   2 -10   3  950.85 2471.86
  -2  10  -4 3958.39 1692.48
   2 -10   4 4405.63 3662.05
  -2  10  -5  540.75  651.62
   2 -10   5 1907.93 2324.82
  -2  10  -6 4531.10 2328.89
   2 -10   6 2090.43 2055.13
  -2  10  -7  934.99  870.40
   2 -10   7 3188.00 3020.37
  -2  10  -8 1444.58 1218.16
   2 -10   8  899.21 1732.65
  -2  10  -9 1398.83 2182.32
   2 -10   9 5871.27 2546.88
  -2  10 -10 1962.13 2743.98
   2 -10  10 7049.78 3253.99
  -2  10 -11  745.82 1238.42
  -2  10 -12  459.78  608.78
   2 -10  12 1952.67 1539.27
   2 -10  13  144.98 1224.59
  -2   9  13 7217.38 3377.14
  -2   9  12 1116.37 1426.78
  -2   9  11  955.27  648.86
  -2   9  10  397.96  712.81
  -2   9   9 1031.02 1129.48
  -2   9   8  846.12  944.79
  -2   9   7 6630.66 3411.09
  -2   9   613711.40 1742.62
  -2   9   611758.56 5809.02
  -2   9   5   38.24  435.60
  -2   9   5 1083.30 1315.23
  -2   9   4  976.63  877.03
  -2   9   4  708.00 1420.21
  -2   9   3 3208.64 1129.72
  -2   9   3 1934.64 1926.72
  -2   9   2 3076.89 1185.15
  -2   9   2 3342.06 3403.91
  -2   9   1  696.21 1093.43
  -2   9   1  818.94 1249.23
  -2   9   0 2785.18 1279.42
   2  -9   0 7903.45 3909.90
  -2   9  -1 4999.37 1635.13
   2  -9   1 5970.71 4208.20
  -2   9  -2 1052.89 1083.96
   2  -9   2 3437.27 3760.61
  -2   9  -3  716.81  809.80
   2  -9   3 3851.93 3582.36
  -2   9  -4 2926.67 1346.41
   2  -9   4 4243.93 2783.52
  -2   9  -5 2890.84 1337.98
   2  -9   5 7567.03 4070.13
  -2   9  -6  571.25  515.77
   2  -9   6 3353.02 2817.23
  -2   9  -7 2478.75  805.69
   2  -9   7 3854.63 3231.58
  -2   9  -8 5243.83 2186.05
   2  -9   8 6705.29 3295.68
  -2   9  -9 2077.73 1475.07
   2  -9   9 1787.33 1813.09
  -2   9 -10  547.11 1366.02
   2  -9  10 3529.70 2673.11
  -2   9 -11 1904.29 1403.39
   2  -9  11 8925.25 3651.92
  -2   9 -12 1818.22 1949.97
   2  -9  12 3023.89 2065.86
  -2   9 -13 3741.55 2884.92
   2  -9  13 6441.28 3219.03
  -2   9 -14 1656.33 1145.16
   2  -9  15  474.10 1089.18
  -2   8  15 3311.63 1931.94
  -2   8  14 7080.31 2292.69
  -2   8  13 1141.84 1578.36
  -2   8  12 2674.78 1971.37
  -2   8  1115683.69 8709.09
  -2   8  10 2046.05 1545.37
  -2   8   9 4537.52 1326.95
  -2   8   9 7969.10 3232.08
  -2   8   811821.79 1825.01
  -2   8   813408.36 4228.28
  -2   8   711251.00 2306.13
  -2   8   712256.52 5126.97
  -2   8   6 2525.34  870.08
  -2   8   6 3068.07 1884.10
  -2   8   5  499.21  655.67
  -2   8   5  183.31 1059.36
  -2   8   4  760.22  749.45
  -2   8   4  413.20  739.66
  -2   8   3 2250.69 1497.12
  -2   8   3 1090.60 1163.97
  -2   8   2 4222.84 1562.26
  -2   8   2 2043.70 2365.33
  -2   8   133720.19 9704.78
  -2   8  -1 1750.98 1136.12
  -2   8  -2 1514.09 1226.02
   2  -8   2 5252.51 3490.55
  -2   8  -3 4027.04 1730.47
   2  -8   3 4461.64 3878.12
  -2   8  -4  330.36  900.75
   2  -8   4 4086.13 3682.00
  -2   8  -512073.47 2230.10
   2  -8   510715.93 4413.92
  -2   8  -6  392.71  883.33
   2  -8   6 4483.89 2765.49
  -2   8  -7 1346.19 1223.72
   2  -8   7 7934.51 4465.62
  -2   8  -8   63.28  769.05
   2  -8   8 1493.37 2069.63
  -2   8  -9 3592.40 1866.96
   2  -8   9 7334.40 3263.24
  -2   8 -10 3138.09 1999.41
   2  -8  10 3873.22 2440.23
  -2   8 -11  -83.71  959.66
   2  -8  11  884.24 2395.28
  -2   8 -12 5649.84 2123.45
   2  -8  12 9739.39 2786.07
  -2   8 -13 2605.00 1519.64
   2  -8  13 2668.93 1898.01
  -2   8 -14  609.00 1351.06
   2  -8  14 2626.74 2300.57
  -2   8 -15 2476.48 2662.34
   2  -8  15 3949.79 2485.33
  -2   7  17 3349.35 1637.95
  -2   7  16 3865.58 2084.42
  -2   7  15 1971.46 1495.83
  -2   7  14 2940.73 1883.32
  -2   7  13  926.63 1664.72
  -2   7  12 -316.62 1063.07
  -2   7  11  135.53  383.72
  -2   7  11  703.95 1167.28
  -2   7  10  350.21  409.24
  -2   7  10 1812.45 1893.00
  -2   7   946613.12 4648.68
  -2   7   956235.52 5979.71
  -2   7   825735.11 2967.12
  -2   7   827922.57 7246.78
  -2   7   7 1607.99  930.87
  -2   7   7  837.16  991.28
  -2   7   6 9708.03 1473.17
  -2   7   614430.64 5296.62
  -2   7   5 1812.06 1029.10
  -2   7   5 1983.61 1850.68
  -2   7   4  659.96  864.31
  -2   7   4  842.25 1733.58
  -2   7   3 2600.42 1101.69
  -2   7   3 1301.42  834.50
  -2   7   230339.35 3410.99
  -2   7   225183.81 7019.83
  -2   7   1 1036.53 1049.85
  -2   7   1 1307.90 1170.84
  -2   7   0  940.45 1350.35
  -2   7   0  830.84 1383.48
  -2   7  -1  972.35  990.65
   2  -7   1 1961.56 2617.00
  -2   7  -2 8496.56 1739.20
   2  -7   215114.60 4735.07
  -2   7  -3 4724.25 1850.33
   2  -7   3 5181.83 3835.38
  -2   7  -4 1671.64 1514.87
   2  -7   4 3475.40 3576.56
  -2   7  -517246.30 2370.54
   2  -7   526929.01 5640.68
  -2   7  -6  419.91  333.00
  -2   7  -6  866.33 1066.64
   2  -7   6 2397.10 2515.32
  -2   7  -7  263.84  326.98
  -2   7  -7  383.74  973.70
   2  -7   7 1760.14 2195.10
  -2   7  -8 9949.84 3763.82
   2  -7   810893.65 3629.34
  -2   7  -9  628.28  555.05
  -2   7  -9  264.87  968.03
   2  -7   9  598.23 2329.61
  -2   7 -10 1443.20  639.31
  -2   7 -10 2612.18 1684.33
   2  -7  10 3369.38 3197.26
  -2   7 -11  657.61  521.79
  -2   7 -11  509.29  885.84
   2  -7  11 1353.09 1475.83
  -2   7 -12  -54.63  334.74
  -2   7 -12  736.12 1236.03
   2  -7  12 2290.50 2373.51
  -2   7 -13 1073.34  687.38
  -2   7 -13 1025.39 1214.28
   2  -7  13 2834.19 2356.96
  -2   7 -14 5599.70 2486.54
   2  -7  14 8536.52 2579.65
  -2   7 -15 3657.57 3073.17
   2  -7  15 2054.38 1542.24
  -2   7 -16 5182.05 2956.75
   2  -7  1610056.89 2815.65
  -2   7 -17 1047.41 1160.97
   2  -7  17 3639.94 2337.78
  -2   6  18 1407.55 1205.54
  -2   6  1712117.81 2538.35
   2  -6 -16 1092.31  771.17
  -2   6  16 3025.25 1541.22
   2  -6 -15 1988.76  809.34
  -2   6  15 3190.91 1651.48
   2  -6 -14 4512.19 1045.33
  -2   6  14 1661.35 1046.13
   2  -6 -13  489.67  488.49
  -2   6  13  636.76  668.24
  -2   6  13 1255.67 1823.28
   2  -6 -12  412.27  568.78
  -2   6  12  -23.89  413.99
  -2   6  12  847.48 1566.32
   2  -6 -11 2737.96  829.40
  -2   6  11 1933.96  842.73
  -2   6  11 6686.50 2809.74
   2  -6 -1010649.30 1097.64
  -2   6  1012372.72 1565.17
  -2   6  1013050.85 3010.34
   2  -6  -9 2763.71  756.12
  -2   6   9 1936.33  938.43
  -2   6   9 1647.22 1448.26
   2  -6  -8  326.32  519.17
  -2   6   8  503.40  698.26
  -2   6   8 1658.12 1252.71
   2  -6  -714349.81 1029.67
  -2   6   715673.13 2040.72
  -2   6   714782.91 3008.20
   2  -6  -6  929.60  365.11
  -2   6   6 1902.34 1049.24
  -2   6   6 2935.41 2026.14
   2  -6  -514102.57 1418.37
  -2   6   512060.66 1553.99
  -2   6   517747.45 2340.51
  -2   6   520483.98 4986.35
  -2   6   4 6863.91 1450.53
  -2   6   4 9269.13 2992.99
  -2   6   321747.07 2458.83
  -2   6   323290.00 5590.23
  -2   6   226987.45 2842.40
  -2   6   233658.83 7020.50
  -2   6   111807.77 2380.93
  -2   6   113308.94 5721.88
  -2   6   0 8479.95 2007.53
  -2   6   0 3985.67 1873.35
  -2   6  -130189.20 3286.97
  -2   6  -228416.52 3258.04
   2  -6   233585.17 5665.33
  -2   6  -3  247.34 1073.10
   2  -6   3 1701.51 2232.37
  -2   6  -4 9523.07  985.13
  -2   6  -413923.51 2443.52
   2  -6   4 9750.90 3859.87
  -2   6  -516387.53 1737.72
   2  -6   512744.41 1359.90
  -2   6  -518240.63 2843.24
   2  -6   525123.66 4994.73
  -2   6  -621759.57 1799.08
  -2   6  -623372.20 3064.82
   2  -6   622530.63 4151.62
  -2   6  -7  755.98  516.11
  -2   6  -7  264.30 1152.52
   2  -6   7 1176.18 2071.81
  -2   6  -813247.73 1413.62
  -2   6  -815935.50 3209.29
   2  -6   818343.83 3865.01
  -2   6  -9 1051.97  788.43
  -2   6  -9 -325.76 1037.21
   2  -6   9 1526.41 1799.79
  -2   6 -10 5662.76 1055.80
  -2   6 -10 5157.39 2153.02
   2  -6  1011552.77 3385.09
  -2   6 -11 2876.96  828.78
  -2   6 -11 1984.22 1531.39
   2  -6  11 5901.10 2375.01
  -2   6 -12 2525.75  946.60
  -2   6 -12 1421.95 1496.09
   2  -6  12 2857.37 1885.01
  -2   6 -13 3300.63  884.50
  -2   6 -13 1134.03 1563.87
   2  -6  13 7926.37 3016.62
  -2   6 -14 3671.70  955.26
  -2   6 -14 3503.94 1812.57
   2  -6  14 4423.60 2337.44
  -2   6 -1511680.61 1963.69
  -2   6 -1512932.97 3827.80
   2  -6  1524384.63 4374.00
  -2   6 -16 1625.03  820.98
  -2   6 -16 1876.43 2001.57
   2  -6  16 3292.55 1999.78
  -2   6 -17 1208.03  603.34
  -2   6 -17 2742.42 2144.16
   2  -6  17 3923.57 1923.65
  -2   6 -18 1425.10  827.24
  -2   6 -18 1833.67 1711.30
   2  -6  18 4826.74 2399.78
  -2   6 -19  293.04  461.32
   2  -6  19 1580.93 1430.40
  -2   6 -20  437.26  511.57
   2  -5 -20  694.30  648.39
   2  -5 -19 3183.80 1401.40
  -2   5  19 5670.62 2354.97
   2  -5 -18 1365.81  840.47
  -2   5  18 -109.69  812.31
   2  -5 -17  807.29  698.62
  -2   5  17  808.59  814.81
   2  -5 -16  751.06  845.64
  -2   5  16 1295.84 1542.12
   2  -5 -15  727.19  860.08
  -2   5  15 2315.49 1198.45
  -2   5  15 2284.42 1927.12
   2  -5 -14  321.90  482.08
  -2   5  14  289.11  818.04
  -2   5  14  978.76  887.47
   2  -5 -1310376.38 2117.59
  -2   5  1314933.17 3075.27
  -2   5  13 9138.14 3995.29
   2  -5 -1212084.12 1720.14
  -2   5  1218387.61 2592.16
  -2   5  1215541.32 2881.11
   2  -5 -1117343.39 1726.12
  -2   5  1124337.92 3926.30
  -2   5  1115638.30 5174.86
   2  -5 -1030021.52 2612.81
  -2   5  1026571.79 6597.57
  -2   5  1036561.28 7600.39
   2  -5  -9  -13.76  428.68
  -2   5   9  666.92  695.17
  -2   5   9  998.78 1015.48
   2  -5  -822508.45 2122.06
  -2   5   822258.03 3960.18
  -2   5   822102.12 5407.66
   2  -5  -763394.71 4366.29
  -2   5   748649.90 3303.61
  -2   5   756716.51 5276.63
  -2   5   762376.50 5161.01
   2  -5  -6105260.1 7088.89
  -2   5   679020.65 5348.04
  -2   5   692500.77 6656.24
  -2   5   6109055.9 8183.71
   2  -5  -530869.03 2237.85
  -2   5   525838.79 1916.46
  -2   5   534518.60 3090.44
  -2   5   532622.82 6226.31
   2  -5  -427290.54 1004.61
  -2   5   427355.14 1059.82
  -2   5   432470.83 2382.40
  -2   5   436234.58 9010.61
  -2   5   338553.23 2633.18
  -2   5   337941.78 4093.72
  -2   5   2 2631.42 1302.79
  -2   5   2 6045.82 3541.40
  -2   5   1  836.88 1141.39
  -2   5   1 2062.72 1386.62
  -2   5   0  737.55 1429.53
  -2   5   0  668.94  634.18
  -2   5  -1 2493.47 1474.69
  -2   5  -211237.57 2377.63
   2  -5   2 9027.85 3178.70
  -2   5  -3 2400.98  335.26
   2  -5   3 1331.72  238.73
  -2   5  -3 2553.65 1446.68
   2  -5   3 4817.69 3316.35
  -2   5  -4  718.68  383.74
   2  -5   4  394.21  261.24
  -2   5  -4 1481.48 1443.00
   2  -5   4 1620.73 2802.57
  -2   5  -5 5499.20  689.50
   2  -5   5 5245.62  554.04
  -2   5  -5 4944.59 1568.69
   2  -5   5 7470.99 3808.31
  -2   5  -653057.02 3806.74
   2  -5   648307.89 3444.11
  -2   5  -659031.48 5137.78
   2  -5   666795.56 6820.55
  -2   5  -7 2217.25  616.43
   2  -5   7 1249.92  402.90
  -2   5  -7 3623.54 1719.13
   2  -5   7 5704.51 2980.13
  -2   5  -846346.74 3423.69
  -2   5  -860539.83 5207.51
   2  -5   857656.73 5920.95
  -2   5  -9 1636.99  675.36
  -2   5  -9 2250.83 1087.14
   2  -5   9  745.38 1733.79
  -2   5 -10 5138.86  986.41
  -2   5 -10 6763.53 3954.12
   2  -5  10 6266.43 2238.04
  -2   5 -1111225.57 1360.85
  -2   5 -1112146.76 3499.38
   2  -5  1116202.15 3427.79
  -2   5 -12 4580.04 1079.35
  -2   5 -12 8210.46 3144.38
   2  -5  12 6493.23 2555.81
  -2   5 -1319415.56 3651.36
  -2   5 -1317447.44 5756.27
   2  -5  1314314.43 3643.22
  -2   5 -14  110.36  470.68
  -2   5 -14  602.65  733.68
   2  -5  14  361.14 1137.41
  -2   5 -15 1640.56  820.40
  -2   5 -15 4851.35 2051.39
   2  -5  15 4678.53 1802.26
  -2   5 -16 3547.39 1026.38
  -2   5 -16 4521.97 2356.74
   2  -5  16 6143.42 2051.18
  -2   5 -17 1418.99  708.58
  -2   5 -17  370.11  703.65
   2  -5  17 -309.60  894.18
  -2   5 -18 1458.78  795.99
  -2   5 -18  532.01 1110.49
   2  -5  18 3224.48 1894.92
  -2   5 -19  991.12  848.91
  -2   5 -19  426.89  665.65
   2  -5  19 2641.81 1941.02
  -2   5 -20 2029.25  888.02
  -2   5 -21 2555.11 1085.25
   2  -4 -21  714.44  551.11
   2  -4 -20 4735.22 1236.36
   2  -4 -19 1194.41  704.79
   2  -4 -18 5801.87 1871.07
  -2   4  18 2606.83 1689.65
   2  -4 -17 2923.75 1158.83
  -2   4  17 1909.36 1297.76
  -2   4  17 2353.16 2202.67
   2  -4 -16  804.19  752.62
  -2   4  16 1024.47  797.83
  -2   4  16  336.07  887.46
   2  -4 -15 1627.13  732.58
  -2   4  15 4467.22 1334.56
  -2   4  15 6864.79 2162.08
   2  -4 -1412045.76 2538.62
  -2   4  1412660.91 2646.60
  -2   4  1410846.97 2664.01
   2  -4 -1333196.96 2491.15
  -2   4  1350121.93 3590.78
  -2   4  1352512.70 9848.52
   2  -4 -12  678.98  433.67
  -2   4  12 1562.02 1299.58
  -2   4  12 1744.41 1518.18
   2  -4 -1122617.54 2469.92
  -2   4  1131387.32 5734.63
  -2   4  1126872.27 4236.15
   2  -4 -10 1434.65  774.66
  -2   4  10 1371.93 1054.71
  -2   4  10 3385.83 1664.76
   2  -4  -9  257.84  353.46
  -2   4   9  673.50  896.66
  -2   4   9   37.46  821.80
   2  -4  -814310.72 2035.68
  -2   4   817191.40 4603.46
  -2   4   813070.47 3291.83
   2  -4  -7 1674.55  718.10
  -2   4   7 1054.57  384.16
  -2   4   7 1397.44  924.38
  -2   4   7 1024.48  819.61
   2  -4  -652633.94 2253.69
  -2   4   643518.85 1795.67
  -2   4   648440.76 2612.36
  -2   4   654100.64 3334.83
   2  -4  -5 2090.34  593.34
  -2   4   5 2601.00  517.06
  -2   4   5 3295.84 1141.67
  -2   4   5 2568.73 1200.01
   2  -4  -4  815.74  367.59
  -2   4   4  567.42  306.82
  -2   4   4 1418.58 1008.06
  -2   4   4  891.63  664.09
   2  -4  -3  239.78  240.55
  -2   4   3  363.31  223.71
  -2   4   3 2359.90 1037.03
  -2   4   3 1140.13  942.18
  -2   4   218560.55  560.31
  -2   4   224769.31 2007.96
  -2   4   231718.06 6721.81
  -2   4   125384.87 2938.51
  -2   4   119646.13 5351.75
  -2   4   032996.56 2652.20
  -2   4   018290.38 3917.47
  -2   4  -114363.65 2361.36
  -2   4  -230244.65 1212.45
  -2   4  -233961.39 2703.72
   2  -4   230261.60 4873.41
  -2   4  -3 2256.68  405.59
   2  -4   3 2638.18  686.69
  -2   4  -3 3006.24 1394.18
   2  -4   3  926.36 2668.99
  -2   4  -4 6894.37  652.00
   2  -4   4 6556.54  575.23
  -2   4  -4 8304.31 1596.06
   2  -4   4 6917.35 3192.04
  -2   4  -5 3196.64  595.95
   2  -4   5 3056.42  507.15
  -2   4  -5 3987.52 1418.97
   2  -4   5 5041.22 2897.64
  -2   4  -6  570.97  468.14
   2  -4   6  535.55  333.07
  -2   4  -6 1995.50 1499.28
   2  -4   6 1159.33 1554.87
  -2   4  -7  469.98  350.49
  -2   4  -7 1554.77 1058.00
   2  -4   7 2835.14 1950.57
  -2   4  -867651.91 4869.63
  -2   4  -880152.58 6324.51
   2  -4   881520.04 7140.22
  -2   4  -9  110.94  467.55
  -2   4  -9  747.68  925.46
   2  -4   9 1387.80 1251.09
  -2   4 -10 1499.35  798.40
  -2   4 -10 1324.15  582.49
   2  -4  10  973.48 1336.62
  -2   4 -11  177.47  494.91
  -2   4 -11  668.03  961.02
   2  -4  11  649.32 1326.77
  -2   4 -1211715.99 1621.43
  -2   4 -1216200.14 4431.94
   2  -4  1216501.85 2697.04
  -2   4 -13  272.94  554.82
  -2   4 -13  525.33 1104.23
   2  -4  13  618.19 1119.94
  -2   4 -14  123.66  566.29
  -2   4 -14  506.92  745.35
   2  -4  14  567.34 1108.58
  -2   4 -15    9.54  554.91
  -2   4 -15  512.19  628.28
   2  -4  15 1048.50 1011.62
  -2   4 -16 2173.55  973.70
  -2   4 -16 1227.43 1440.31
   2  -4  16 4242.46 2041.03
  -2   4 -17  728.17  850.51
  -2   4 -17  513.62  901.08
   2  -4  17   81.12  864.00
  -2   4 -18 -165.13  554.91
   2  -4  18  443.96 1238.16
  -2   4 -19 3686.14 1457.38
  -2   4 -19 4914.93 2566.76
   2  -4  19 3417.66 2136.30
  -2   4 -20 4932.27 1913.65
   2  -4  20 9052.01 3158.37
  -2   4 -21 1017.54 1014.85
   2  -4  21  700.83 1246.06
   2  -3 -21 2402.87 1239.28
  -2   3  21 3204.77 1748.16
   2  -3 -20 1945.83 1031.91
  -2   3  20 1724.48 1391.46
   2  -3 -19 1276.88 1034.85
  -2   3  19  358.70  428.30
  -2   3  19 3177.53 1681.03
   2  -3 -18  253.32  636.45
  -2   3  18 1034.13  738.31
   2  -3 -17 2343.89 1202.48
  -2   3  17 5197.75 1237.14
  -2   3  17 4342.69 1753.59
   2  -3 -16 6124.94 1702.04
  -2   3  16 5173.02 1409.76
  -2   3  16 5189.50 1798.96
   2  -3 -15  888.72  798.30
  -2   3  15  732.64  588.06
  -2   3  15 1709.49 1238.78
   2  -3 -1424714.11 3086.98
  -2   3  1419933.77 2507.43
  -2   3  1422948.66 3180.00
   2  -3 -13 7734.87 1458.78
  -2   3  13 6289.08 1354.01
  -2   3  13 7390.12 2009.90
   2  -3 -12 9020.85 1358.28
  -2   3  12 7447.90 1369.43
  -2   3  1211143.70 1944.00
   2  -3 -11  951.47  786.74
  -2   3  11  177.14  672.02
  -2   3  11  -73.57  778.69
   2  -3 -10 1408.47  807.13
  -2   3  10 1643.69  964.19
  -2   3  10 1171.35 1452.91
   2  -3  -9 1646.14  717.43
  -2   3   9 1358.82  803.20
  -2   3   9  326.30  792.86
   2  -3  -8  468.87  482.23
  -2   3   8  474.74  739.72
  -2   3   8  760.96 1234.54
   2  -3  -7 1410.65  628.74
  -2   3   7 2976.89 1340.09
  -2   3   7 2344.43 1415.66
   2  -3  -626368.78 1476.13
  -2   3   625668.65 1353.40
  -2   3   630821.63 2310.96
  -2   3   626595.72 2456.55
   2  -3  -5152383.5 5791.36
  -2   3   5148828.7 5602.18
  -2   3   5155747.0 6453.97
  -2   3   5154941.4 6795.02
   2  -3  -4 6674.74 1003.04
  -2   3   4 6689.48  838.88
  -2   3   4 8435.39 1714.60
  -2   3   4 8984.84 2972.28
   2  -3  -3  274.84  365.40
  -2   3   3  520.42  329.61
  -2   3   3 1341.54 1155.60
  -2   3   3  536.88  979.51
   2  -3  -2  934.12  299.44
  -2   3   2 1300.43  294.86
  -2   3   2 3759.53 1586.72
  -2   3   2 1166.93 1271.55
  -2   3   111285.43  447.26
  -2   3   110452.05  601.68
  -2   3   111132.80 1926.88
  -2   3   119592.13 6015.12
  -2   3   073122.66 2947.74
  -2   3  -117367.12  532.97
  -2   3  -119050.54  643.83
  -2   3  -120203.73 2073.94
  -2   3  -2 3521.07  428.47
   2  -3   2 3437.34  555.46
   2  -3   2 3510.21 2817.11
  -2   3  -318736.09 1684.78
   2  -3   317054.88 1536.79
  -2   3  -320579.04 2713.11
   2  -3   323637.87 4836.05
  -2   3  -440225.00 1903.40
   2  -3   437772.25 1765.92
  -2   3  -439719.67 2704.17
   2  -3   449133.53 5570.35
  -2   3  -5 7730.04  994.41
   2  -3   5 9648.77 1115.97
  -2   3  -510263.57 1842.31
   2  -3   510832.40 3149.55
  -2   3  -610699.70  971.26
   2  -3   6 8256.51 1052.39
  -2   3  -6 9661.71 1700.53
   2  -3   6 7165.63 2470.68
  -2   3  -7  405.43  558.13
  -2   3  -7  718.49  805.29
   2  -3   7 2324.16 2039.80
  -2   3  -8 4652.45 1039.19
  -2   3  -8 2598.82 1305.76
   2  -3   8 4411.02 1781.69
  -2   3  -9 5491.20 1155.23
  -2   3  -9 7875.11 1897.09
   2  -3   9 3419.12 1863.43
  -2   3 -10 6810.00 1225.62
  -2   3 -10 8743.19 2749.14
   2  -3  10 8148.97 2340.23
  -2   3 -1126605.36 2594.14
  -2   3 -1128301.66 4902.46
   2  -3  1128575.18 3400.23
  -2   3 -12  894.58  926.55
  -2   3 -12  284.19  558.30
   2  -3  12 1464.47 1818.07
  -2   3 -13 9853.56 1506.51
  -2   3 -1312014.40 3480.56
   2  -3  1312436.72 2643.03
  -2   3 -14  390.04  708.12
  -2   3 -14  575.72  729.92
   2  -3  14 1848.51 1745.87
  -2   3 -15 1196.29  896.52
  -2   3 -15 4048.15 1615.66
   2  -3  15 2479.71 1834.58
  -2   3 -16 3101.81 1260.65
  -2   3 -16 4115.12 1831.95
   2  -3  16 3993.72 1942.01
  -2   3 -17 5149.85 1235.34
   2  -3  17 6315.77 2068.12
  -2   3 -18 4813.26 1697.50
  -2   3 -18 2063.87 1577.18
   2  -3  18 3565.04 1794.62
  -2   3 -19 6512.69 1814.38
  -2   3 -19 5720.39 2178.71
   2  -3  19 4990.98 1847.13
  -2   3 -20 6613.13 2419.93
   2  -3  20 7420.33 3306.88
   2  -3  20 8617.28 2932.62
  -2   3 -21 4369.26 1478.19
   2  -3  21 1181.75 1780.22
   2  -3  21 1716.06 2125.16
   2  -3  22 2807.23 1626.49
  -2   2  22 1548.01 1413.88
   2  -2 -21 4309.14 1332.49
  -2   2  21 3732.04 1607.30
   2  -2 -20 4174.04 1789.90
  -2   2  20 2164.60 1024.25
  -2   2  20 2072.19 1272.88
   2  -2 -19 1243.20 1109.95
  -2   2  19 1156.05  848.10
  -2   2  19  786.04  954.37
   2  -2 -18  670.45  930.44
  -2   2  18  856.35  843.99
  -2   2  18 2021.49 1579.97
   2  -2 -17 4612.02 1318.44
  -2   2  17 4192.73 1718.84
   2  -2 -16  225.87  631.83
  -2   2  16  170.76  335.97
  -2   2  15 1111.48  838.39
  -2   2  15   54.29  796.61
  -2   2  14 3526.47 1410.48
  -2   2  14 4631.94 1532.54
  -2   2  1321039.79 2562.90
  -2   2  1323230.77 3013.29
  -2   2  12 3441.03 1235.45
  -2   2  12 4176.33 1476.37
   2  -2 -11 2316.63 1226.29
  -2   2  11 2351.28 1095.53
  -2   2  11 2370.78 1419.24
  -2   2  1036973.83 3156.48
  -2   2  1039720.81 3758.74
   2  -2  -9 2139.73  942.31
  -2   2   9 2736.52 1068.03
  -2   2   9 1901.69 1146.25
   2  -2  -8  851.47  710.15
  -2   2   8 1008.87  868.96
  -2   2   8 1238.62  932.70
   2  -2  -7 9421.37 1219.11
  -2   2   7 6983.78 1422.73
  -2   2   7 7396.12 2075.91
   2  -2  -613153.71 1552.40
  -2   2   613821.03 1451.45
  -2   2   615188.94 2032.25
  -2   2   619556.54 4891.17
   2  -2  -5102569.6 4173.63
  -2   2   597001.60 3902.53
  -2   2   5112732.9 5058.35
  -2   2   597308.88 4632.71
   2  -2  -4 4657.15  821.40
  -2   2   4 4110.06  556.41
  -2   2   4 5965.75 1683.38
  -2   2   4 3125.35 1513.18
   2  -2  -366040.59 1555.67
  -2   2   371750.78 1668.26
  -2   2   382707.75 2992.27
   2  -2  -370887.41 2285.87
  -2   2   378495.92 3164.04
   2  -2  -372162.18 2470.93
   2  -2  -2 9632.10 1842.82
  -2   2   2 9828.49  717.93
  -2   2   211886.99 1962.40
   2  -2  -211295.40 1220.68
  -2   2   213480.24 4859.53
   2  -2  -210158.45 1643.02
  -2   2   1  233.35  201.65
   2  -2  -1  558.79  953.29
  -2   2   1  863.39  670.60
   2  -2  -1  292.26  392.19
  -2   2   0 5484.55 1056.53
  -2   2   0 5815.04 1044.44
   2  -2   0 7369.10 1979.66
  -2   2   0  868.24  545.45
   2  -2   0 7046.55 1810.62
  -2   2  -126955.40  816.38
  -2   2  -125812.55  903.01
  -2   2  -132386.20 2298.17
   2  -2   131022.90 1697.43
   2  -2   126920.14 2551.18
   2  -2   134512.81 4799.58
  -2   2  -2 7431.00  774.18
   2  -2   2 7561.62  851.24
  -2   2  -2 6669.77 1744.11
   2  -2   2 4605.46 2369.20
   2  -2   2 8963.08 3277.96
  -2   2  -332929.25 1267.68
   2  -2   329466.20 1201.94
  -2   2  -337956.06 2531.72
  -2   2  -4 2135.92  671.42
   2  -2   4 2530.61  556.97
  -2   2  -4 2834.31 1456.55
  -2   2  -5 5247.94  806.08
   2  -2   5 4653.52  698.09
  -2   2  -5 6742.52 1633.11
   2  -2   5 3407.53 2154.87
  -2   2  -6 6777.38 1177.27
   2  -2   6 6909.22 1034.33
  -2   2  -6 7067.72 1617.46
   2  -2   611052.57 2663.61
  -2   2  -7 1453.04  725.39
  -2   2  -7 1450.71 1186.35
   2  -2   7 4121.90 1867.88
  -2   2  -8  261.23  824.75
  -2   2  -8  259.78  786.24
   2  -2   8 1313.60 1783.94
  -2   2  -962039.24 3061.30
  -2   2  -965814.55 3486.11
   2  -2   958210.74 3935.55
  -2   2 -1017037.10 2002.93
  -2   2 -1016741.66 5018.94
   2  -2  1018732.18 2452.36
  -2   2 -11 7011.97 1408.39
  -2   2 -11 8462.39 3580.20
   2  -2  11 8241.78 2062.90
  -2   2 -12  270.46  758.45
  -2   2 -12  981.77 1299.53
   2  -2  12 2143.39 1986.28
  -2   2 -1316007.97 2199.19
  -2   2 -1318677.25 4775.54
   2  -2  1314157.63 2124.88
  -2   2 -14  257.62  727.88
  -2   2 -14  812.73  773.25
   2  -2  14  678.02  955.20
  -2   2 -15 1185.48 1003.90
   2  -2  15  853.72 1376.42
  -2   2 -16 8640.36 1495.84
  -2   2 -16 7431.39 3356.57
   2  -2  1611351.53 2848.68
  -2   2 -17 4108.00 1649.58
  -2   2 -17 3027.83 2102.03
   2  -2  17 7665.20 2150.37
  -2   2 -18  327.27  667.51
  -2   2 -18  664.48  784.24
   2  -2  18  133.51  955.05
  -2   2 -19  465.53  742.08
   2  -2  19 2636.20 1613.50
  -2   2 -20 5737.99 1716.97
   2  -2  20 5455.53 2210.79
   2  -2  20 6219.08 1944.51
  -2   2 -21 2379.37 1500.44
   2  -2  21 2775.78 2271.46
   2  -2  21 1139.33  888.68
   2  -2  22 1450.60 1000.95
   2  -2  2312981.11 2737.83
  -2   1  22 3465.46 1260.05
  -2   1  22 3309.83 1307.41
  -2   1  21 1683.71  948.91
  -2   1  21 3177.97 1791.32
   2  -1 -20  257.87  698.49
  -2   1  20  574.24  871.16
  -2   1  20  524.87  873.59
   2  -1 -19 1887.37 1145.06
  -2   1  19 1829.03 1096.20
  -2   1  19 1973.22 1571.94
   2  -1 -18 9318.29 1928.35
  -2   1  1814497.11 2525.62
  -2   1  18 9446.80 2353.02
  -2   1  17 1552.89  994.61
  -2   1  17 1206.69  836.91
   2  -1 -16 1067.40  948.00
  -2   1  16  611.83  801.53
  -2   1  16 1263.64 1365.99
   2  -1 -15 3301.02 1101.49
  -2   1  15 3078.22 1462.60
   2  -1 -14  121.41  656.38
  -2   1  14  284.69  704.55
  -2   1  14  203.45  705.82
   2  -1 -1310825.62 1539.50
  -2   1  13 9640.36 1620.29
  -2   1  1312370.84 1946.62
   2  -1 -1235095.86 3166.76
  -2   1  1232967.88 3185.37
  -2   1  1239940.50 6247.55
   2  -1 -1126561.87 2587.12
  -2   1  1125585.98 2751.42
  -2   1  1128843.15 2998.51
   2  -1 -1022382.74 1892.25
  -2   1  1022650.76 2118.73
  -2   1  1020400.31 2089.74
   2  -1  -9 -117.19  615.02
  -2   1   9 -528.11  732.92
  -2   1   9  784.51 1019.19
   2  -1  -8 5028.53 1097.66
  -2   1   8 5228.15 2049.17
  -2   1   8 3779.14 1070.97
   2  -1  -7 1415.55  788.23
  -2   1   7  949.98  912.95
  -2   1   7 2075.96  956.69
   2  -1  -661281.58 3480.76
  -2   1   652387.65 2497.89
  -2   1   654844.59 3029.63
  -2   1   651622.58 2963.99
   2  -1  -5383818.5 5778.69
  -2   1   5377228.0 5643.76
  -2   1   5386862.2 6377.17
  -2   1   5395765.4 6676.92
   2  -1  -5364939.9 5887.65
   2  -1  -4 1654.85  885.89
  -2   1   4 1567.61  720.46
  -2   1   4 1310.84 1219.52
   2  -1  -4 1130.52  708.55
  -2   1   4  879.39  992.52
   2  -1  -4  502.60  497.94
   2  -1  -3 8962.08 1054.13
  -2   1   3 9627.65  887.89
  -2   1   311934.49 1765.86
   2  -1  -310201.11 1289.72
  -2   1   310008.72 2216.99
   2  -1  -3 9158.00 1650.66
   2  -1  -2 9810.71 1335.36
  -2   1   210066.56  803.20
   2  -1  -212371.94 1211.71
  -2   1   214480.49 4495.77
   2  -1  -2 9884.49 1974.52
   2  -1  -154212.87 1361.08
  -2   1   149591.80 1230.00
   2  -1  -161430.24 2060.51
   2  -1  -148804.14 2671.23
  -2   1   0 6923.94 1543.74
  -2   1   0 5131.79  881.73
  -2   1   0 6736.90 3197.93
   2  -1   0 8039.41 1208.67
   2  -1   0 1730.94  764.96
  -2   1  -158327.49 1601.10
   2  -1   160945.59 2051.78
   2  -1   163806.38 4307.43
  -2   1  -2 8864.70  973.31
   2  -1   2 8742.90  866.00
  -2   1  -210158.53 1801.45
   2  -1   2 9253.17 1195.97
   2  -1   2 8336.91 3321.75
  -2   1  -390343.25 3198.77
   2  -1   381361.13 2113.37
  -2   1  -389721.99 3228.49
   2  -1   390217.01 4488.51
  -2   1  -383044.03 4396.67
  -2   1  -4 1198.26  732.27
   2  -1   4 1082.79  572.77
  -2   1  -4 1025.29 1013.65
   2  -1   4  532.30  592.35
   2  -1   4 1230.98 1303.14
  -2   1  -4  197.98 1355.98
  -2   1  -5 7195.99 1129.03
   2  -1   5 6847.94  888.19
  -2   1  -5 5767.80 1531.12
  -2   1  -6 7504.19 1175.21
   2  -1   6 4982.84  764.24
  -2   1  -6 8611.33 1836.20
  -2   1  -7  135.36  552.69
  -2   1  -7 1396.82 1399.92
   2  -1   7  378.31 1096.79
  -2   1  -816729.26 1738.96
  -2   1  -815125.65 1877.26
   2  -1   818541.36 2402.05
  -2   1  -933315.88 2252.37
  -2   1  -932261.30 3476.56
   2  -1   934761.88 2923.08
  -2   1 -1012946.25 2237.62
  -2   1 -1015488.77 4134.72
   2  -1  1012591.44 2363.86
  -2   1 -11 8651.79 1890.21
  -2   1 -11 7229.33 2019.54
   2  -1  11 8423.13 2299.10
  -2   1 -12 8665.40 1749.56
  -2   1 -1210143.04 2987.17
   2  -1  12 6184.69 1665.19
  -2   1 -13 2513.47 1038.11
   2  -1  13 3043.99 1704.84
  -2   1 -14 1316.86 1336.53
  -2   1 -14  677.49  890.06
   2  -1  14  921.67  928.15
  -2   1 -15 4807.92 1417.80
  -2   1 -15 4053.78 2077.20
   2  -1  15 8370.83 2111.97
  -2   1 -1612084.13 2102.80
  -2   1 -1611248.23 3402.34
   2  -1  1613021.19 2503.33
  -2   1 -17 1174.52  853.00
  -2   1 -17   71.38  247.27
   2  -1  17  823.61 1411.03
  -2   1 -18  642.52 1179.63
   2  -1  18 2528.61 1517.37
  -2   1 -19 4122.34 1644.06
   2  -1  19 2633.68 1691.05
   2  -1  19 8323.39 2345.48
  -2   1 -20  774.66  862.24
   2  -1  20  476.34  973.04
   2  -1  20 1056.06  916.92
  -2   1 -21 4000.12 1887.08
   2  -1  21 5944.56 2950.10
   2  -1  21 7408.43 2541.09
   2  -1  22 4595.78 1861.19
  -2   0  23 1406.03 1192.65
  -2   0  22 1652.56 1089.37
  -2   0  22 1193.59  953.73
   2   0 -21 1068.97 1070.62
  -2   0  21 1077.19 1037.31
  -2   0  21 1638.34 1282.89
   2   0 -20 7730.41 2229.61
  -2   0  20 5955.52 2036.44
  -2   0  20 8360.89 2665.92
   2   0 -19 1412.78 1031.14
  -2   0  19  491.78  694.61
  -2   0  19 1954.38 1295.96
   2   0 -18 4172.56 1322.92
  -2   0  18 6401.45 1659.38
  -2   0  18 5375.86 1691.14
   2   0 -17 1149.01 1062.75
  -2   0  17  993.56 1170.58
  -2   0  17 1185.08  913.77
   2   0 -16 1467.37 1242.94
  -2   0  16 1055.96  864.39
  -2   0  16  971.82  812.52
   2   0 -15 1322.59 1116.41
  -2   0  15  575.32  822.76
  -2   0  15  243.66  877.90
   2   0 -14  738.74  635.45
  -2   0  14  633.86 1216.41
  -2   0  14 1172.96  990.00
  -2   0  13181768.4 5428.67
   2   0 -12 9279.99 1625.78
  -2   0  12 8021.22 2246.17
   2   0 -1131086.79 2897.14
  -2   0  1130533.45 3258.40
  -2   0  1130948.69 2939.25
   2   0 -10 3673.46 1096.75
  -2   0  10 3279.64 1492.17
  -2   0  10 6040.98 1509.45
   2   0  -912205.69 1431.96
  -2   0   912395.08 1786.45
  -2   0   912780.13 1399.24
   2   0  -8 1781.21 1014.04
  -2   0   8 1077.02 1106.31
  -2   0   8 1167.73  706.68
   2   0  -714134.65 3846.88
  -2   0   713640.96 2063.98
  -2   0   711898.78 1731.60
   2   0  -712329.69 1419.72
   2   0  -673979.20 2554.59
  -2   0   674738.22 2677.55
  -2   0   672860.27 2401.08
   2   0  -669858.29 2128.69
   2   0  -545928.65 2013.31
  -2   0   544348.49 1699.36
  -2   0   548087.98 2683.46
   2   0  -540778.98 1555.94
   2   0  -4138422.6 2927.00
  -2   0   4133959.8 2736.69
   2   0  -4139546.7 3291.63
  -2   0   4135058.2 3019.69
   2   0  -4128798.4 2691.09
   2   0  -344904.80 1617.92
  -2   0   341599.22 1517.63
  -2   0   343247.34 2041.93
   2   0  -346177.95 1889.40
  -2   0   347407.22 1947.11
   2   0  -343260.63 1558.22
   2   0  -298760.23 2193.56
  -2   0   2101704.1 2199.80
  -2   0   2107961.6 2953.74
  -2   0   2101105.9 2558.61
   2   0  -2100297.0 2340.98
   2   0  -1  372.53  344.07
  -2   0   1 1117.53  462.08
  -2   0   1  160.36  960.47
   2   0  -1  957.80  823.33
  -2   0   1  291.27  491.65
   2   0  -1  437.18  495.77
  -2   0   0  760.82  412.59
  -2   0   0  286.70  552.39
  -2   0   0  937.86 1289.86
   2   0   0   57.11  509.10
   2   0   0  108.75  360.01
   2   0   0 1131.59 1658.03
  -2   0  -151898.87 1800.60
  -2   0  -156676.83 3578.30
   2   0   157767.57 3351.15
  -2   0  -2159821.1 3294.06
   2   0   2153606.8 3240.61
  -2   0  -2173598.1 3977.05
   2   0   2164770.6 3515.03
   2   0   2165503.1 4660.15
  -2   0  -312511.43 1255.47
   2   0   3 9937.51  923.05
  -2   0  -311237.91 1751.59
   2   0   3 9303.96  969.81
   2   0   310715.59 2207.34
  -2   0  -312362.14 2530.23
  -2   0  -4 7387.85 1265.36
   2   0   4 5413.31  811.36
  -2   0  -4 7290.22 1620.59
   2   0   4 6363.96  934.26
   2   0   4 7658.07 2042.43
  -2   0  -4 7021.86 1784.28
  -2   0  -522737.12 1675.92
   2   0   522949.26 1384.19
  -2   0  -523771.49 2035.87
   2   0   523727.95 1652.48
   2   0   527355.00 2584.95
  -2   0  -524309.94 2580.50
  -2   0  -6 9396.66 1224.78
  -2   0  -6 9005.44 1441.44
   2   0   6 8932.71 1100.66
   2   0   611070.92 1908.51
  -2   0  -7 3601.63 1094.52
  -2   0  -7 4763.60 1192.69
   2   0   7 3425.78 1478.87
  -2   0  -822344.33 2406.40
  -2   0  -823979.02 2639.10
   2   0   820404.33 2476.61
  -2   0  -9 5603.66 1212.10
  -2   0  -9 8532.12 2616.86
   2   0   9 4815.71 1452.89
  -2   0 -10 1701.18 1082.65
  -2   0 -10  527.22  543.55
   2   0  10  564.07  836.22
  -2   0 -11 9995.86 1886.24
   2   0  1111641.56 2445.10
  -2   0 -12 9674.60 2129.88
  -2   0 -12 8725.04 2607.45
   2   0  1210724.83 2506.55
  -2   0 -13 8143.62 1872.77
  -2   0 -13 8968.07 2386.76
   2   0  13 7043.37 2171.88
  -2   0 -14 3834.15 1516.09
  -2   0 -14 4458.72 1356.80
   2   0  14 4441.44 1885.63
  -2   0 -1512326.80 1928.54
  -2   0 -1511702.35 3783.84
   2   0  1512650.40 2314.74
  -2   0 -16 1429.48 1078.02
  -2   0 -16  254.25  491.34
   2   0  16  736.43 1034.87
  -2   0 -17 2285.10 1261.59
   2   0  17  796.07 1043.45
  -2   0 -18 2216.89 1285.64
   2   0  18  707.93  864.96
   2   0  18 1684.62 1144.68
  -2   0 -1910036.59 1891.11
   2   0  19 7376.32 2017.23
   2   0  19 8933.91 2072.16
  -2   0 -20  -74.86  769.96
   2   0  20 2200.64 1371.91
   2   0  20 2313.48 2196.30
  -2   0 -21 1436.80  917.86
   2   0  21 2516.75 1788.40
   2   0  21 4690.17 2116.02
  -2  -1  23  745.17 1094.84
  -2  -1  23  504.79 1104.00
  -2  -1  22  513.26  824.38
  -2  -1  22  517.88  781.99
   2   1 -2113379.72 3892.47
  -2  -1  2113386.85 4045.25
  -2  -1  2113734.53 4685.27
   2   1 -20 1345.12 1246.49
  -2  -1  20  833.68  891.63
  -2  -1  20 3057.21 1936.14
   2   1 -19 4529.30 1576.89
  -2  -1  19 4663.34 1896.30
  -2  -1  19 3483.94 1587.14
   2   1 -18  873.39 1151.89
  -2  -1  18   70.46  840.44
  -2  -1  18 1171.82  851.96
   2   1 -17 3313.94 1503.85
  -2  -1  17 5547.73 2140.49
  -2  -1  17 5741.91 1785.94
   2   1 -16 1445.20 1123.05
  -2  -1  16  709.32  950.20
  -2  -1  16 1103.57 1089.90
   2   1 -15 2851.85 1383.63
  -2  -1  15  836.35 1083.96
  -2  -1  15 1743.67 1208.77
   2   1 -1419835.71 2517.71
  -2  -1  1427417.42 3423.58
  -2  -1  1428946.07 3197.10
   2   1 -1339073.37 4202.25
  -2  -1  1339807.36 4524.21
  -2  -1  1339905.32 4229.16
   2   1 -12  343.00  638.78
  -2  -1  12 1038.32 1472.99
  -2  -1  12  710.74  789.51
   2   1 -1129112.39 2773.92
  -2  -1  1129647.59 3352.07
   2   1 -1041276.92 2533.03
  -2  -1  1039843.58 2877.12
   2   1  -915254.22 2116.82
  -2  -1   914165.16 1924.39
  -2  -1   913359.51 1364.51
   2   1  -8 2959.73  955.78
  -2  -1   8  691.26  891.23
  -2  -1   8 2476.12  908.73
   2   1  -8 1117.76  534.09
   2   1  -755603.26 3007.33
  -2  -1   750971.85 2620.57
   2   1  -753055.28 2556.55
   2   1  -6 4587.37 1050.48
  -2  -1   6 4744.04 1734.92
  -2  -1   6 4527.12 1312.01
   2   1  -6 5397.48  787.65
   2   1  -5147850.6 3445.63
  -2  -1   5137979.1 3068.28
  -2  -1   5152940.0 3770.37
  -2  -1   5136072.5 2782.53
   2   1  -5138363.6 2687.22
   2   1  -4 1012.27 1106.57
  -2  -1   4 -211.48  379.15
  -2  -1   4  849.68  828.05
   2   1  -4  328.82  822.98
  -2  -1   4  248.69  400.45
   2   1  -4   26.70  296.47
   2   1  -3120394.1 2839.90
  -2  -1   3106304.9 2454.40
  -2  -1   3115121.0 3163.58
   2   1  -3110313.6 2881.82
  -2  -1   3112597.5 2390.22
   2   1  -3109316.5 2126.66
   2   1  -244790.71 3730.95
  -2  -1   239297.20 1370.76
  -2  -1   239134.23 1899.62
  -2  -1   232430.79 1626.45
   2   1  -235146.18 1057.62
   2   1  -162209.26 1875.36
  -2  -1   162958.26 2272.82
  -2  -1   167166.02 2259.80
   2   1  -164303.74 2331.87
  -2  -1   025904.07 1263.74
  -2  -1   029888.83 2368.84
   2   1   026069.74 1346.43
   2   1   1118700.3 2729.97
   2   1   1108216.1 2686.15
  -2  -1  -1105397.2 3093.73
   2   1   2 2395.39  760.66
  -2  -1  -2 3278.81 1180.21
   2   1   2 2523.25  839.47
   2   1   2 3300.88  987.89
  -2  -1  -2 2524.01 1158.14
   2   1   3  892.77  699.75
  -2  -1  -3  483.15  779.66
   2   1   3  720.26  627.43
   2   1   3  480.52  640.99
  -2  -1  -3 1919.36 1097.36
   2   1   465127.41 2261.63
  -2  -1  -463572.82 2224.68
   2   1   465596.40 2552.56
   2   1   472938.24 2700.04
  -2  -1  -471558.15 3034.41
   2   1   5 4854.53  855.57
  -2  -1  -5 5365.44 1037.11
   2   1   5 5556.15  956.24
   2   1   5 5588.14 1458.84
  -2  -1  -5 7492.89 1459.87
  -2  -1  -6  541.85  694.11
   2   1   6  987.72  779.00
   2   1   6  451.16 1098.28
  -2  -1  -6  989.77  804.97
  -2  -1  -7 4049.76 1011.75
   2   1   7 3753.39  779.60
   2   1   7 2691.76 1326.97
  -2  -1  -829866.19 2214.08
  -2  -1  -832899.05 2269.16
   2   1   830763.34 1904.71
   2   1   833267.05 2434.62
  -2  -1  -934651.22 2391.21
  -2  -1  -930675.96 3712.80
   2   1   932259.05 3268.55
  -2  -1 -10  404.46  761.70
  -2  -1 -10  731.85  559.34
   2   1  10 2131.37 1142.18
  -2  -1 -1133822.01 2423.92
  -2  -1 -1136924.21 4855.52
   2   1  1137606.23 3697.25
  -2  -1 -1235446.39 3397.71
  -2  -1 -1236535.22 6041.45
   2   1  1235991.39 3681.72
  -2  -1 -1321705.16 2735.05
  -2  -1 -1321093.75 6193.69
   2   1  1324829.50 3044.94
  -2  -1 -14  393.75  983.59
  -2  -1 -14  -28.90  536.02
   2   1  14  615.66 1036.00
  -2  -1 -1518236.74 2396.96
   2   1  1525762.56 3181.33
  -2  -1 -16 1746.64 1285.32
   2   1  16 1444.92 1231.64
   2   1  16 1297.37 1195.01
  -2  -1 -17  882.05  802.90
   2   1  17 1592.73 1458.07
   2   1  17  379.60 1059.59
  -2  -1 -18  667.97  750.82
   2   1  18 2200.94 1437.11
   2   1  18  672.76 1466.71
  -2  -1 -19 2210.93 1426.20
   2   1  19 2650.04 1519.55
   2   1  19 4038.23 1732.75
  -2  -1 -20 3761.98 1720.77
   2   1  20 2988.61 1504.96
   2   1  20 8145.42 2652.78
  -2  -1 -21 1389.98 1127.78
   2   1  21 3140.87 1754.95
   2   1  22  958.29 1133.33
  -2  -2  23 3228.52 2531.09
  -2  -2  22 6871.60 2262.02
  -2  -2  22 3179.43 1391.83
   2   2 -21 1793.33 1099.71
  -2  -2  21 1639.04 1514.71
  -2  -2  21 2258.94 1199.87
   2   2 -20 2738.83 1466.49
  -2  -2  20 4380.80 2001.15
  -2  -2  20 4570.42 1949.49
   2   2 -19  924.90 1067.49
  -2  -2  19   51.76  904.09
  -2  -2  19 1817.31 1152.64
   2   2 -18 8954.68 2265.01
  -2  -2  1810814.41 2381.86
  -2  -2  1810769.23 2092.08
   2   2 -17 2366.59 1563.69
  -2  -2  17  874.17  902.44
  -2  -2  17 3616.47 1358.72
   2   2 -16  732.90 1407.46
  -2  -2  16 1068.07 1165.74
  -2  -2  16  744.01  724.93
   2   2 -1559396.08 4541.17
  -2  -2  1565878.61 5268.93
  -2  -2  1565657.67 4452.33
   2   2 -14  595.09  843.86
  -2  -2  14  872.46 1255.37
  -2  -2  14  276.92  664.43
  -2  -2  13108090.210217.55
  -2  -2  1391140.09 8202.90
   2   2 -12 1789.15 1397.69
  -2  -2  12 -600.75 1236.74
  -2  -2  12 1842.88 1077.61
   2   2 -1137932.46 3422.49
  -2  -2  1143073.12 4468.33
  -2  -2  1136925.75 3206.95
   2   2 -1072573.59 4092.56
  -2  -2  1082357.99 8010.70
  -2  -2  1070648.22 3588.22
   2   2  -9  647.84  592.06
  -2  -2   9  -96.57 1084.93
  -2  -2   9  292.64  455.40
   2   2  -828553.53 2156.14
  -2  -2   833089.23 2884.03
  -2  -2   830382.80 2489.09
   2   2  -829051.82 1999.35
   2   2  -723047.23 2425.18
  -2  -2   722669.60 2677.03
  -2  -2   724490.01 2905.46
   2   2  -723767.19 2311.49
   2   2  -6  792.08  636.74
  -2  -2   6  879.42 1262.69
  -2  -2   6 -104.32  397.05
   2   2  -6  257.37  412.28
   2   2  -513485.79 1666.26
  -2  -2   511687.58 1878.38
  -2  -2   511010.62  914.03
   2   2  -512130.21  995.96
   2   2  -4 4701.52 1370.42
  -2  -2   4 4387.09  809.90
  -2  -2   4 4485.88 1482.52
  -2  -2   4 4918.10  642.25
   2   2  -4 5042.63  748.02
  -2  -2   398377.81 2431.25
   2   2  -399308.32 2914.87
  -2  -2   388311.33 1639.65
   2   2  -266277.88 2287.50
  -2  -2   257111.48 1771.54
  -2  -2   263574.67 2184.11
   2   2  -265306.60 2252.47
   2   2  -1 8036.86 2766.85
  -2  -2   1 6913.41 1636.14
  -2  -2   1 5643.59 1044.87
   2   2  -1 4778.03  812.92
  -2  -2   038330.84 1799.06
  -2  -2   028943.63 1808.27
  -2  -2   036350.56 1502.74
   2   2   039277.73 1551.47
   2   2   037619.90  817.71
  -2  -2   033572.36 1240.00
  -2  -2  -1106966.7 2330.42
  -2  -2  -1115395.7 2576.98
   2   2   1117080.3 2553.70
   2   2   1116601.3 2156.60
  -2  -2  -1116446.2 2446.60
  -2  -2  -211085.42 4056.79
   2   2   210050.13 1255.19
  -2  -2  -210555.46 1075.21
   2   2   2 8812.69  858.26
   2   2   210706.18  878.47
  -2  -2  -2 8848.37  883.01
  -2  -2  -378889.66 2748.12
   2   2   388287.34 2595.46
  -2  -2  -388770.03 2199.26
   2   2   388917.02 2068.14
   2   2   394494.26 2405.17
  -2  -2  -387209.68 2371.63
  -2  -2  -4158016.4 3617.18
   2   2   4164093.5 3427.16
  -2  -2  -4151229.3 2938.58
   2   2   4158064.3 2812.94
   2   2   4167407.5 3411.97
  -2  -2  -4164301.8 3472.07
  -2  -2  -5103646.2 3068.91
  -2  -2  -5106470.5 2650.09
   2   2   598077.96 2161.64
  -2  -2  -5100999.9 2841.06
  -2  -2  -6 8652.62 1780.35
  -2  -2  -6 8370.41 1141.35
   2   2   6 7827.49  856.12
   2   2   6 9923.59 2037.96
  -2  -2  -6 7270.45 1166.74
  -2  -2  -7 5667.79 1331.74
  -2  -2  -7 5105.81  982.65
   2   2   7 4287.75  664.28
   2   2   7 4441.89 1279.64
  -2  -2  -827816.56 2197.25
  -2  -2  -828435.64 3441.63
   2   2   824434.18 2272.77
   2   2   827350.03 2134.24
  -2  -2  -920749.50 1859.65
  -2  -2  -920308.27 4737.49
   2   2   917381.82 1226.61
   2   2   919541.18 3390.83
  -2  -2 -10 5591.44 1138.03
  -2  -2 -10 6277.88 1901.03
   2   2  10 5796.40 1018.39
   2   2  10 7012.05 1936.17
  -2  -2 -11 1312.12 1150.76
  -2  -2 -11 2414.31  817.81
   2   2  11 2412.69 1233.23
  -2  -2 -12 2373.35 1158.79
  -2  -2 -12 1495.89  939.19
   2   2  12 2151.18 1571.86
  -2  -2 -13 9495.45 1912.52
  -2  -2 -1312276.48 1481.78
   2   2  13 9906.84 1984.75
  -2  -2 -14 8057.57 1726.87
   2   2  1410158.07 1869.45
   2   2  1410353.98 3346.19
  -2  -2 -15 8888.71 2180.08
   2   2  15 6571.68 1639.96
   2   2  1510345.89 2779.70
  -2  -2 -16  456.27  920.42
   2   2  16  570.49  708.42
   2   2  16 1361.17 1575.60
  -2  -2 -17 2448.27 1460.09
   2   2  17 3005.81 1144.07
   2   2  17 3545.07 1624.44
  -2  -2 -18 1330.57 1269.98
   2   2  18 1054.61 1002.92
   2   2  18  588.80  982.42
  -2  -2 -19  443.09  828.17
   2   2  19 1813.19 1177.20
  -2  -2 -20 7425.16 2270.56
   2   2  20 7583.15 2366.30
  -2  -2 -21 1705.93 1346.52
   2   2  21 3260.37 2045.94
  -2  -3  22 3910.92 1665.26
  -2  -3  22 2759.62 1214.69
   2   3 -21 4330.50 1890.82
  -2  -3  21 4700.32 2172.94
  -2  -3  21 6399.94 2410.49
   2   3 -20  760.84  825.91
  -2  -3  20 1277.02 1137.48
  -2  -3  20  369.82  863.82
   2   3 -19 1915.15 1218.13
  -2  -3  19 2622.27 1795.64
  -2  -3  19  892.73  798.36
   2   3 -18 6849.31 3495.93
  -2  -3  1811793.80 2747.75
  -2  -3  1812719.29 2583.97
   2   3 -1710085.27 3884.14
  -2  -3  1715350.76 2809.69
  -2  -3  1710844.25 2219.46
   2   3 -16  357.93  503.98
  -2  -3  16  215.21  957.87
  -2  -3  16  610.15  664.59
   2   3 -1520685.47 5772.89
  -2  -3  1521394.99 3660.67
  -2  -3  1522958.80 4440.57
   2   3 -14  755.09  978.38
  -2  -3  14  374.88 1292.09
  -2  -3  14 2609.87  668.60
   2   3 -13 1123.52 1374.05
  -2  -3  13 1854.37 2318.13
  -2  -3  13  378.57  335.41
   2   3 -12 4199.66 1408.77
  -2  -3  12 5967.30 2439.94
  -2  -3  12 6750.32 1726.28
   2   3 -11 5980.62 1666.21
  -2  -3  11 4180.52 2071.01
  -2  -3  11 4712.20 1168.40
   2   3  -9 8840.94 1308.27
  -2  -3   910312.69 2198.94
  -2  -3   911477.17 1282.22
  -2  -3   843828.43 2828.46
   2   3  -840527.79 2442.36
   2   3  -7  463.56  585.83
  -2  -3   7 -573.96 1017.18
  -2  -3   7 1073.21  708.08
   2   3  -7  246.24  704.26
   2   3  -615429.86 1842.01
  -2  -3   617173.87 2579.00
  -2  -3   619070.98 2851.97
   2   3  -614716.62 1784.61
   2   3  -5  324.61  614.20
  -2  -3   5 1751.78 1384.81
  -2  -3   5   35.16  329.47
   2   3  -4 9504.65 2843.94
  -2  -3   410969.56 3743.82
  -2  -3   4 8072.36  809.70
   2   3  -4 5820.05 1209.23
   2   3  -3  617.80  466.08
  -2  -3   3  287.81  362.61
  -2  -3   3  692.30 1147.36
   2   3  -3 1088.83  915.38
  -2  -3   3  189.24  283.51
  -2  -3   3   91.82  139.38
   2   3  -211502.77 2638.86
  -2  -3   2 8789.71  998.05
  -2  -3   2 9263.07 1373.04
   2   3  -2 6801.59 1217.86
  -2  -3   2 7295.50  396.17
   2   3  -1 1839.70  963.11
  -2  -3   1 1690.93  521.95
  -2  -3   1  592.90  829.88
   2   3  -1  748.66  797.27
  -2  -3   021739.66 1733.93
  -2  -3   021547.39 2098.35
  -2  -3   019255.78 1307.63
   2   3   021885.59 1349.98
   2   3   018006.55  834.64
  -2  -3   019408.39  769.30
  -2  -3  -188209.56 2234.78
  -2  -3  -188723.50 2984.83
  -2  -3  -184119.75 2049.34
   2   3   185688.26 2187.12
   2   3   181168.17 1745.58
  -2  -3  -182133.12 1718.68
  -2  -3  -210507.20 1721.92
  -2  -3  -210863.36 1518.87
   2   3   2 9659.17  812.83
   2   3   2 9916.52  927.20
  -2  -3  -2 9981.35 1010.81
  -2  -3  -319162.36 2036.98
  -2  -3  -317348.90 1536.94
   2   3   317053.71  857.32
   2   3   319124.11 1341.76
  -2  -3  -318612.50 1922.29
  -2  -3  -4 1615.38 1386.07
  -2  -3  -4 1936.04  596.10
   2   3   4 1687.13  421.46
   2   3   4 1696.59  977.80
  -2  -3  -4 1603.66  598.72
  -2  -3  -5 1304.44 1264.91
  -2  -3  -5  783.55  553.76
   2   3   5  837.41  294.81
   2   3   5  907.66 1136.70
  -2  -3  -5  670.91  584.08
  -2  -3  -6 3169.72 1194.72
  -2  -3  -6 3261.25  651.72
   2   3   6 2953.20  610.38
   2   3   6 3017.48 1141.70
  -2  -3  -7 1904.65 1158.62
  -2  -3  -7 1180.48  442.46
   2   3   7  673.52  313.94
   2   3   7  895.95  849.35
  -2  -3  -8 3064.56 1069.17
  -2  -3  -8 3944.30 1083.45
   2   3   8 2365.81  585.86
   2   3   8 4115.22 1428.81
  -2  -3  -9 6174.52 1290.78
  -2  -3  -9 7190.24 1665.15
   2   3   9 5942.13  731.34
   2   3   9 6259.51 1407.18
  -2  -3 -10 1379.59  853.00
  -2  -3 -10  418.84  573.38
   2   3  10 1019.96  424.90
   2   3  10  596.51 1080.35
  -2  -3 -1117532.22 2765.27
   2   3  1116292.02 2130.90
   2   3  1121550.64 2633.84
  -2  -3 -1210918.88 2047.33
   2   3  12 9357.30 1285.19
   2   3  12 9453.02 1727.62
   2   3  1214034.73 2646.52
  -2  -3 -13 3955.93 1285.82
   2   3  13 4247.21 1291.40
   2   3  13 5200.44 2270.32
  -2  -3 -14 2672.00 1259.18
   2   3  14 2517.47 1011.40
   2   3  14 4161.67 1574.39
  -2  -3 -1530054.31 3042.01
   2   3  1524726.62 2386.48
   2   3  1534188.76 6232.87
  -2  -3 -1624932.91 4834.46
   2   3  1623260.55 4304.19
   2   3  1630811.91 5841.15
  -2  -3 -17   83.56  890.81
   2   3  17  842.28  919.31
   2   3  17  117.34  916.94
  -2  -3 -18 3136.24 1636.58
   2   3  18 3363.97 1426.74
  -2  -3 -19 1148.34 1201.08
   2   3  19  664.66 1278.47
  -2  -3 -20 2959.83 1562.10
   2   3  20 1267.49 1023.71
  -2  -3 -21  967.32 1013.30
   2   3  21  836.23  991.35
   2   4 -21  858.00  783.96
  -2  -4  21 3888.64 2102.73
  -2  -4  21  627.86 1024.09
   2   4 -20 1428.18 1321.60
  -2  -4  20 1385.10 1805.66
  -2  -4  20  931.83  764.06
   2   4 -19 2517.78 1248.66
  -2  -4  19  606.77 1012.55
  -2  -4  19 1879.34 1319.22
   2   4 -18 5435.74 1753.92
  -2  -4  18 8991.51 2337.31
  -2  -4  18 7898.92 1925.42
   2   4 -17  802.47 1188.39
  -2  -4  17 1386.45 1286.28
  -2  -4  17  324.06  826.82
   2   4 -1613745.00 2389.78
  -2  -4  1613358.86 3038.96
  -2  -4  1615919.95 2670.11
   2   4 -15 6024.40 1713.53
  -2  -4  15 7470.63 2497.44
  -2  -4  15 7132.04 1388.29
   2   4 -14  390.55  927.77
  -2  -4  14  972.45 1409.69
  -2  -4  14 -590.14  558.70
   2   4 -13 8310.29 1871.41
  -2  -4  13 8363.65 2342.62
  -2  -4  1312419.46 1941.47
   2   4 -1214011.44 2063.00
  -2  -4  1220028.44 3825.36
  -2  -4  1215209.52 2083.74
   2   4 -1149753.02 4357.00
  -2  -4  1152921.24 5256.89
  -2  -4  1158752.48 5224.97
   2   4 -10 1108.44  785.74
  -2  -4  10 1066.01 1649.25
  -2  -4  10  330.04  686.92
   2   4  -9  956.43  985.08
  -2  -4   9  596.15 1083.13
  -2  -4   9  514.74  488.82
   2   4  -8 6105.92 1076.14
  -2  -4   8 5794.80 1739.76
  -2  -4   8 5060.08 1016.63
   2   4  -8 3864.32 1191.46
   2   4  -7 5737.38 1246.31
  -2  -4   7 5631.22 1960.15
  -2  -4   7 6255.95 1184.35
   2   4  -7 4431.53 1370.77
   2   4  -624075.30 2511.99
  -2  -4   623921.83 3082.52
  -2  -4   622598.50 2219.98
   2   4  -618784.56 2493.91
   2   4  -5 6814.12 1562.78
  -2  -4   5 5354.94 1661.28
  -2  -4   5 6710.92 1158.48
   2   4  -5 3889.78 1340.79
   2   4  -459521.24 3739.02
  -2  -4   462202.27 3773.47
  -2  -4   457020.34 3115.24
  -2  -4   459919.77 2735.99
   2   4  -345630.84 3104.82
  -2  -4   342986.84 1877.74
  -2  -4   351078.44 2931.76
  -2  -4   337889.64 1719.39
  -2  -4   341873.94 1843.90
   2   4  -2  625.36  651.50
  -2  -4   2  448.69  708.59
  -2  -4   2  542.28  414.57
  -2  -4   2 1048.06 1103.74
   2   4  -1 1360.92  829.33
  -2  -4   1 1655.00  494.10
  -2  -4   1 1974.57 1087.31
   2   4  -1 1935.93  799.01
   2   4  -1  813.04  598.08
  -2  -4   1 1508.81  479.17
  -2  -4   0104523.5 3413.62
  -2  -4   0101134.0 3291.66
  -2  -4   0105835.3 2576.88
   2   4   097958.95 2849.42
   2   4   090710.78 2025.48
  -2  -4   099453.69 1897.37
  -2  -4  -1 3699.15 1147.89
  -2  -4  -1 4557.90 1921.39
  -2  -4  -1 4402.79  827.53
   2   4   1 2171.82  770.65
   2   4   1 4739.30 1534.15
  -2  -4  -1 3495.38  630.18
  -2  -4  -246426.93 3890.84
  -2  -4  -241414.87 1223.80
   2   4   243388.86 1457.62
   2   4   247527.90 1711.78
  -2  -4  -245737.75 1438.50
  -2  -4  -336438.85 2284.85
  -2  -4  -333840.36 1116.66
   2   4   328805.43 1041.66
   2   4   334321.75 1641.48
  -2  -4  -330870.63 1293.20
  -2  -4  -467284.19 2793.84
   2   4   461712.45 1262.24
  -2  -4  -461002.71 2721.70
  -2  -4  -554827.02 3049.34
  -2  -4  -551235.44 1900.27
   2   4   561698.56 3174.13
  -2  -4  -551987.54 2549.20
  -2  -4  -6  681.10  748.14
   2   4   6  -24.81  692.82
  -2  -4  -746503.47 2563.85
   2   4   752391.03 2793.00
  -2  -4  -8 4420.01 1251.09
   2   4   8 3373.31  721.01
   2   4   8 2805.81  553.71
   2   4   8 3519.60 1361.81
  -2  -4  -9  800.08  711.71
   2   4   9  757.26  345.12
   2   4   9  535.26  427.67
   2   4   9  637.45  885.24
  -2  -4 -1014715.50 2437.48
   2   4  1011517.43 1499.34
   2   4  1010658.96 1551.97
   2   4  1013689.56 2516.92
  -2  -4 -1142877.56 3665.43
   2   4  1135243.14 2497.76
   2   4  1127577.32 2103.45
   2   4  1146348.22 4257.92
  -2  -4 -12 3024.50 1012.69
   2   4  12 3544.48  898.72
   2   4  12 2911.82 1656.23
  -2  -4 -13 1951.02 1152.48
   2   4  13 2201.41  727.51
   2   4  13 4736.77 1890.66
  -2  -4 -14  929.42  738.50
   2   4  14  275.12  310.21
   2   4  14  610.19 1670.56
  -2  -4 -1527841.17 3456.47
   2   4  1536971.38 4583.63
  -2  -4 -1636949.59 6752.08
   2   4  1638962.99 7126.14
  -2  -4 -17 9473.72 1867.66
   2   4  1711908.99 2132.17
  -2  -4 -18 6700.92 1790.17
   2   4  18 6971.30 2105.88
  -2  -4 -19 3256.82 1413.67
   2   4  19 4864.16 1837.72
  -2  -4 -20 2579.46  976.00
   2   4  20 3695.18 2162.42
  -2  -4 -21 1615.09 1376.35
   2   4  21 3972.25 1971.02
   2   5 -20  804.53  836.90
  -2  -5  20 1442.83 1731.24
  -2  -5  20 1186.70  899.57
   2   5 -19 3238.37 1665.11
  -2  -5  19 2568.69 1742.59
  -2  -5  19 5426.15 1508.98
   2   5 -18 1813.94  958.32
  -2  -5  18 3815.01 2134.24
  -2  -5  18  607.28  904.26
   2   5 -17  172.34  757.30
  -2  -5  17  986.37 1197.35
  -2  -5  17  414.45 1078.67
   2   5 -16 1058.87  994.98
  -2  -5  16 1406.69 1337.24
  -2  -5  16 1251.96 1005.06
   2   5 -15 1291.84 1128.40
  -2  -5  15  784.50 1392.88
  -2  -5  15  117.13  576.40
   2   5 -1445951.04 5002.48
  -2  -5  1451193.79 6830.32
  -2  -5  1448553.02 5096.61
   2   5 -13 2962.89 1388.24
  -2  -5  13 3958.29 2761.84
  -2  -5  13 3045.58 1094.01
   2   5 -1221693.20 2721.85
  -2  -5  1225461.25 3826.38
  -2  -5  1228068.27 2700.00
   2   5 -1111876.62 1784.17
  -2  -5  1111395.66 2441.28
  -2  -5  1112821.15 1574.34
   2   5 -10 7356.19 1538.48
  -2  -5  10 6073.39 2006.06
  -2  -5  10 6639.92 1218.83
   2   5  -9 9908.28 1789.63
  -2  -5   9 9548.25 2233.65
  -2  -5   911087.53 1902.02
   2   5  -8 5087.94 1362.49
  -2  -5   8 4551.74 1780.12
  -2  -5   8 4537.58 1045.39
   2   5  -732489.05 2183.75
  -2  -5   736398.70 3212.19
  -2  -5   738265.34 2297.02
   2   5  -730355.05 2722.60
   2   5  -6 7536.15 1996.47
  -2  -5   6 9971.41 1881.03
  -2  -5   6 8348.67 1021.18
  -2  -5   6 7977.15 1268.56
   2   5  -5  388.69  514.42
  -2  -5   5  529.39  916.84
  -2  -5   5  336.08  389.74
  -2  -5   5  375.58  647.76
   2   5  -416229.84 4171.77
  -2  -5   412009.09 1924.34
  -2  -5   413671.00 3039.15
  -2  -5   412052.10 1910.46
  -2  -5   3  833.84 1177.91
  -2  -5   3  374.70  383.11
  -2  -5   3  137.04  699.74
   2   5  -240584.85 3161.74
  -2  -5   236164.70 2650.89
  -2  -5   247080.55 2954.66
  -2  -5   242606.58 2082.55
  -2  -5   236851.38 3309.54
   2   5  -1 1165.27  854.22
  -2  -5   1 1892.79  625.97
  -2  -5   1 1609.63  917.94
   2   5  -1  515.29  426.51
  -2  -5   1 1790.46  582.85
  -2  -5   0 3650.98 1442.80
  -2  -5   0 1849.19  894.02
  -2  -5   0 2414.96 1140.71
   2   5   0 2168.98  775.65
  -2  -5   0 1792.63  416.93
  -2  -5  -1 3212.22 1147.78
  -2  -5  -1 2113.50 1013.65
  -2  -5  -1 2112.24  783.26
   2   5   1 4515.79 1169.84
  -2  -5  -1 2468.12  585.61
  -2  -5  -2183532.2 7355.34
  -2  -5  -2170465.2 6274.54
  -2  -5  -2185471.3 6768.72
   2   5   2178979.4 6970.77
  -2  -5  -2182742.5 6875.21
  -2  -5  -330719.88 2376.38
  -2  -5  -330039.08 1544.79
  -2  -5  -330630.35 1326.01
   2   5   333691.48 2286.26
  -2  -5  -333787.58 3531.57
  -2  -5  -445884.98 2848.70
   2   5   444399.50 2565.81
  -2  -5  -5 1552.05 1075.32
   2   5   5 1174.89  944.24
  -2  -5  -6 3668.34 1149.93
   2   5   6 1837.57  903.59
  -2  -5  -7 1416.32 1267.93
   2   5   7  437.41  760.65
  -2  -5  -810577.06 1894.95
   2   5   812146.35 2330.53
  -2  -5  -973408.40 5538.63
   2   5   978394.08 6280.06
  -2  -5 -10 2704.92 1272.28
   2   5  10 1086.14 1396.30
  -2  -5 -11 5455.92 1314.10
   2   5  11 4873.78 1646.94
  -2  -5 -1214445.47 1674.59
   2   5  1218622.14 2861.01
  -2  -5 -13 2012.05  933.15
   2   5  13 1232.07 1433.59
  -2  -5 -1416556.72 2417.54
   2   5  1419219.49 3174.94
  -2  -5 -15 2010.70 1142.96
   2   5  15 1240.93 1009.06
  -2  -5 -16  761.08  671.58
   2   5  16 1672.32 1016.84
  -2  -5 -17 9210.60 2037.11
   2   5  1713549.62 3072.03
  -2  -5 -18 3413.85 1410.95
   2   5  18 5138.15 2021.00
  -2  -5 -19 1228.86  902.41
   2   5  19 2935.86 1421.24
  -2  -5 -20 1830.78 1044.63
   2   5  20 3307.46 2007.88
   2   6 -20 1234.42 1053.46
   2   6 -19 1554.46 1534.11
  -2  -6  19  968.48 1186.19
   2   6 -18  643.01  867.08
  -2  -6  18 2066.38 2115.35
  -2  -6  18  394.36  593.91
   2   6 -17 6985.93 1664.92
  -2  -6  1712905.40 3109.08
  -2  -6  17 7118.14 1620.59
   2   6 -16 7144.43 1818.36
  -2  -6  16 3928.74 2113.17
  -2  -6  16 5849.11 1607.44
   2   6 -1514780.00 2451.85
  -2  -6  1520152.61 4443.01
  -2  -6  1519204.16 2740.88
   2   6 -1410478.43 2540.06
  -2  -6  14 9978.29 3545.75
  -2  -6  1412047.10 2689.98
   2   6 -13  220.49  727.61
  -2  -6  13 1154.11 1488.16
  -2  -6  13  547.35  771.68
   2   6 -12 1533.91 1090.20
  -2  -6  12  492.26 1345.98
  -2  -6  12 1005.25  942.14
   2   6 -1114169.56 2240.00
  -2  -6  1111438.84 2455.38
  -2  -6  1114970.26 2037.13
   2   6 -1060589.60 5760.24
  -2  -6  1066019.98 7060.20
  -2  -6  1063652.41 5944.22
   2   6  -956577.47 4468.97
  -2  -6   957231.18 5233.95
  -2  -6   962408.75 4847.33
   2   6  -8  112.56  443.18
  -2  -6   8   29.17 1226.96
  -2  -6   8  134.31  593.78
   2   6  -734135.99 4378.29
  -2  -6   733189.87 3707.76
  -2  -6   733983.21 3160.99
   2   6  -613753.24 3213.55
  -2  -6   611167.81 2543.81
  -2  -6   6 7425.06 2506.51
  -2  -6   610814.69 1861.00
   2   6  -5 2345.18  892.08
  -2  -6   5 1589.44 1150.43
  -2  -6   5  730.03  339.70
  -2  -6   5  914.89  881.81
   2   6  -418630.77 4111.83
  -2  -6   413205.87 1878.99
  -2  -6   410310.50 2012.95
  -2  -6   417145.88 2584.45
   2   6  -3 3462.97  927.53
  -2  -6   3 3525.65 1108.87
  -2  -6   3 3556.37  870.34
  -2  -6   3 2122.99 1556.65
   2   6  -210136.38 2679.37
  -2  -6   2 6145.92 1274.70
  -2  -6   2 6143.69 1175.71
  -2  -6   2 5992.42 2288.54
  -2  -6   1 -419.07  641.95
  -2  -6   1  268.29  284.74
  -2  -6   1  128.45  525.80
   2   6  -1  194.82  445.83
  -2  -6   1  551.63  519.90
  -2  -6   0  418.58  641.15
  -2  -6   0   97.26  250.19
  -2  -6   0  510.80  564.48
   2   6   0  313.50  318.85
  -2  -6   0   34.20  274.04
  -2  -6  -1 3469.84 1013.21
  -2  -6  -1 3517.98  596.75
  -2  -6  -1 4527.92 1085.79
   2   6   1 4635.69 1449.60
  -2  -6  -1 3016.06  640.30
  -2  -6  -2  448.92  688.57
  -2  -6  -2  183.26  288.79
  -2  -6  -2  418.00  532.22
   2   6   2  846.89 1000.85
  -2  -6  -2  161.10  348.63
  -2  -6  -3  973.19  775.38
  -2  -6  -3  997.41  365.40
  -2  -6  -3  744.04  307.62
   2   6   3 1346.70 1148.98
  -2  -6  -488410.87 3410.98
   2   6   487137.39 3505.26
  -2  -6  -519153.04 1854.39
   2   6   523667.37 3878.97
  -2  -6  -622464.43 1930.90
   2   6   623273.98 3631.27
  -2  -6  -710568.29 1960.77
   2   6   7 9735.04 2098.48
  -2  -6  -812373.53 2209.68
   2   6   819676.14 2578.24
  -2  -6  -9  882.14 1024.02
   2   6   9 -130.64  914.73
  -2  -6 -10 5035.56 1220.66
   2   6  10 8444.84 2200.56
  -2  -6 -11 1134.11 1218.43
   2   6  11 1422.16 1491.21
  -2  -6 -1229932.58 2659.08
   2   6  1240085.06 7332.42
  -2  -6 -13 1465.42  971.90
   2   6  13  445.75 1540.80
  -2  -6 -14  642.50  677.91
   2   6  14  738.20  815.99
   2   6  15  431.79  910.45
   2   6  16 2069.25 1513.88
   2   6  17 5579.91 1595.60
   2   6  18 1588.97 1384.61
  -2  -6 -19 6795.35 2492.39
   2   6  19 7030.64 3333.47
  -2  -6 -20 3420.28 1345.61
   2   6  20 2850.22 1386.44
   2   7 -19 1298.20 1015.81
   2   7 -1817138.70 4762.03
  -2  -7  1816919.08 5143.05
   2   7 -1720805.34 4385.40
  -2  -7  1730001.30 4241.29
   2   7 -16 2640.56 1010.57
  -2  -7  16 2938.40 2527.05
  -2  -7  16 3780.55 1798.94
   2   7 -1519120.57 3029.92
  -2  -7  1519678.45 4132.99
  -2  -7  1520097.93 3125.00
   2   7 -14  513.69  696.52
  -2  -7  14 1783.59 2160.74
  -2  -7  14 1363.80  777.06
   2   7 -13  610.54  725.76
  -2  -7  13 2089.13 1918.75
  -2  -7  13 1580.10 1099.58
   2   7 -12  732.71  979.96
  -2  -7  12  536.19 1294.42
  -2  -7  12  893.14  893.59
   2   7 -11 7401.33 1642.62
  -2  -7  11 8320.20 2391.93
  -2  -7  11 9783.16 1654.09
   2   7 -10  881.50 1021.39
  -2  -7  10  177.93 1198.43
  -2  -7  10 -298.84  619.36
   2   7  -9 5102.96 1726.71
  -2  -7   9 3742.98 1928.91
  -2  -7   9 7090.75 1473.28
   2   7  -819483.07 5186.53
  -2  -7   815485.79 2804.56
  -2  -7   822875.83 2829.25
   2   7  -7  677.65  693.60
  -2  -7   7 1171.30 1963.70
  -2  -7   7  650.77  691.28
   2   7  -6  562.37  527.47
  -2  -7   6 2662.89 1897.87
  -2  -7   6 1243.65  986.32
   2   7  -5 5636.12 1691.94
  -2  -7   5 5195.73 1689.36
  -2  -7   5 4375.65 1885.33
   2   7  -429009.95 3664.44
  -2  -7   421871.72 3043.58
   2   7  -327539.16 3577.36
  -2  -7   328030.87 2366.68
  -2  -7   323064.57 3140.22
  -2  -7   2 3771.20 1054.45
  -2  -7   2 3594.14 2236.34
  -2  -7   1 1081.50 1048.95
   2   7  -1  402.25  525.65
  -2  -7   028159.77 1678.64
  -2  -7   037727.05 2499.31
   2   7   038912.69 4304.72
  -2  -7  -112280.53 1730.26
  -2  -7  -117454.26 1656.25
   2   7   115165.62 3922.27
  -2  -7  -2 1264.01  489.56
  -2  -7  -2 1160.87  699.11
   2   7   2  828.00  500.96
  -2  -7  -3 2684.43  474.78
  -2  -7  -3 3411.89  550.16
   2   7   3 3076.01 1379.55
   2   7   440036.65 3684.69
   2   7   529620.27 3053.63
   2   7   613269.43 4637.41
  -2  -7  -7 5999.15 1313.43
   2   7   7 7001.23 1880.98
  -2  -7  -8  503.99  683.39
   2   7   8  905.26 1237.95
  -2  -7  -9   23.59  671.95
   2   7   9  411.52  974.44
  -2  -7 -10  137.54  724.49
   2   7  10  675.98 1066.00
  -2  -7 -1110993.10 1825.12
   2   7  1119837.49 3073.60
  -2  -7 -12 4573.59 1399.81
   2   7  12 6359.98 1980.12
  -2  -7 -13  186.21  658.94
   2   7  13 1521.79 1399.81
  -2  -7 -14 2198.71 1365.07
   2   7  14  677.55  934.48
  -2  -7 -15 4501.18 1317.58
   2   7  15 5042.57 1553.90
  -2  -7 -16 2318.79 1212.61
   2   7  16 3343.32 1691.08
  -2  -7 -17 6714.72 2178.60
   2   7  17 9432.64 2780.41
  -2  -7 -18 1103.38 1012.81
   2   7  18  175.41 1101.06
  -2  -7 -19 1474.97 1029.45
   2   7  19 1237.69 1446.06
  -2  -7 -20  642.18  947.93
   2   8 -18 5161.73 1366.45
   2   8 -17  419.84  677.64
  -2  -8  17 -141.16 1245.55
   2   8 -16 8287.62 2342.84
  -2  -8  1614809.36 4191.15
   2   8 -15 2094.89 1146.28
  -2  -8  15 1692.03 2037.89
   2   8 -14 2751.65 1259.74
  -2  -8  14 1039.28 1941.07
  -2  -8  14 3698.63 1234.07
   2   8 -13 2080.23 1164.35
  -2  -8  13 1492.24 1403.37
  -2  -8  13 2057.05 1112.94
   2   8 -12 2683.58 1120.01
  -2  -8  12  884.52 1304.86
  -2  -8  12 1339.91  811.75
   2   8 -11  538.54  837.92
  -2  -8  11 2123.30 2113.47
  -2  -8  11  576.85  627.15
   2   8 -10 3015.34 1576.25
  -2  -8  10 3103.99 1826.12
  -2  -8  10 2794.53 1165.97
   2   8  -9  767.06 1139.12
  -2  -8   9  338.62 1237.81
  -2  -8   9 2224.31 1270.92
   2   8  -822842.72 4606.19
  -2  -8   819494.89 3224.59
  -2  -8   823720.45 2804.80
   2   8  -7 9451.40 2476.83
  -2  -8   7 8336.65 1791.71
   2   8  -6 8813.19 2744.77
  -2  -8   6 8463.00 2104.05
  -2  -8   610054.19 1930.75
   2   8  -5  574.25  514.72
  -2  -8   5  845.99  972.02
  -2  -8   5  771.44  766.14
   2   8  -4 6885.00 2127.74
  -2  -8   4 5083.64 1664.11
  -2  -8   4 5755.69 2136.63
   2   8  -325692.24 2231.68
  -2  -8   329856.75 3050.43
  -2  -8   327375.22 3526.23
  -2  -8   2 3881.31 1105.83
  -2  -8   2 3346.24 1173.83
  -2  -8   2 5300.21 2240.62
  -2  -8   117302.31 4030.21
  -2  -8   117788.35 2494.27
   2   8  -120526.35 2391.78
  -2  -8   0 1510.95  884.27
  -2  -8   0  753.61  935.09
   2   8   0  259.12  953.57
  -2  -8  -1 9591.31 1871.15
  -2  -8  -1 7838.79 1130.08
  -2  -8  -1 8349.32 1579.46
   2   8   110155.86 3506.99
  -2  -8  -2 3197.16 1049.66
  -2  -8  -2  982.22  371.11
  -2  -8  -2 2938.78  904.47
   2   8   2  951.89  881.64
  -2  -8  -3 1806.35  890.20
  -2  -8  -3  456.13  279.02
   2   8   3 2099.07 1213.57
  -2  -8  -4 9620.42 1752.96
  -2  -8  -4 3265.55  597.19
  -2  -8  -4 6334.37  384.02
   2   8   4 8684.45 3247.33
  -2  -8  -532006.77 3414.43
   2   8   528406.58 6463.11
  -2  -8  -625390.82 2984.26
   2   8   620476.89 2847.93
  -2  -8  -731959.49 2883.39
   2   8   726028.50 7117.29
  -2  -8  -8  298.11  511.76
   2   8   8  572.99 1236.98
  -2  -8  -9 4298.10 1197.43
   2   8   9 5114.49 2110.21
  -2  -8 -10  645.26  654.93
   2   8  10  425.37  874.17
  -2  -8 -11  886.49 1001.72
   2   8  11 2637.44 1382.18
  -2  -8 -12   93.29  630.75
   2   8  12    7.70  868.99
  -2  -8 -13 6362.96 1546.48
   2   8  13 8262.17 2522.32
  -2  -8 -14 1289.24  959.47
   2   8  14 1195.32 1164.93
  -2  -8 -1511633.21 1833.00
   2   8  15 9809.23 2393.15
  -2  -8 -1610125.41 2486.11
   2   8  1616126.46 3982.13
  -2  -8 -17  452.34  701.46
   2   8  17  476.05 1133.86
  -2  -8 -18 1187.62  927.48
   2   8  18  103.39  862.67
  -2  -8 -19  526.80  567.70
   2   9 -18  329.75  511.26
   2   9 -17 2630.06 1120.90
   2   9 -16 2085.94  990.44
  -2  -9  16 4012.02 2656.22
   2   9 -15 3383.63 1653.48
  -2  -9  15 5311.45 2442.82
   2   9 -14 8183.34 2991.85
  -2  -9  1412259.46 3461.13
   2   9 -13  -49.94  510.91
  -2  -9  13 1114.95 1236.57
   2   9 -12 4750.31 2556.61
  -2  -9  12 4203.90 2090.70
  -2  -9  12 7291.89 1689.47
   2   9 -11 1094.94 1386.02
  -2  -9  11 2175.10 1252.72
  -2  -9  11  226.97  598.03
   2   9 -10  919.13  956.32
  -2  -9  10  661.92  985.37
   2   9  -9 4421.53 1736.01
  -2  -9   9 3622.14 1781.98
  -2  -9   9 3171.56 1323.12
   2   9  -8  540.62  668.56
  -2  -9   8 2224.17 1616.10
  -2  -9   8  252.40  633.94
   2   9  -7 5054.90 1527.80
  -2  -9   7 3908.68 2141.50
  -2  -9   7 5471.59 1647.39
   2   9  -6 2750.51 1223.56
  -2  -9   6 2167.02 1324.07
  -2  -9   6 1597.84 1308.37
   2   9  -5  569.74  615.41
  -2  -9   5 1319.60 1218.19
  -2  -9   5 1247.12 1562.91
  -2  -9   4 -246.39  660.55
  -2  -9   4  446.88 1076.35
  -2  -9   317406.70 1995.54
  -2  -9   315338.01 2099.49
  -2  -9   318143.01 3070.59
  -2  -9   2 1241.31  774.69
  -2  -9   2  722.72  688.80
  -2  -9   2 3029.76 1580.97
  -2  -9   123910.64 2342.39
  -2  -9   127808.19 2940.26
  -2  -9   0 2321.09  946.82
  -2  -9   0 2936.73 1066.13
   2   9   0 2554.96 1754.76
  -2  -9  -1 3735.63 1008.83
  -2  -9  -1 4053.76 1350.13
   2   9   1 3310.51 1405.93
  -2  -9  -2  369.39  698.94
  -2  -9  -2  230.59  359.75
   2   9   2  864.44  832.34
  -2  -9  -3 6772.45 1302.70
  -2  -9  -3 4842.21  805.47
   2   9   3 5243.70 2112.03
  -2  -9  -4 6687.62 1235.24
   2   9   4 8025.37 2573.73
  -2  -9  -511895.40 1614.52
   2   9   5 8932.80 3173.68
  -2  -9  -6 2281.60  993.33
   2   9   6 1756.22 1366.72
  -2  -9  -7 7337.04 1335.39
   2   9   7 7584.35 2871.72
  -2  -9  -820671.17 2582.89
   2   9   818109.27 3243.54
  -2  -9  -9 9120.05 1485.37
   2   9   9 9990.25 3112.27
  -2  -9 -10 1007.90  869.33
   2   9  10 1797.88 1453.16
  -2  -9 -11 1565.45  970.00
   2   9  11 4034.04 2118.31
  -2  -9 -12 4565.04 1292.97
   2   9  12 4226.96 1938.27
  -2  -9 -13 4199.19 1600.97
   2   9  13 3725.96 1873.40
  -2  -9 -14 1042.83 1053.74
   2   9  14 1871.71 1659.41
  -2  -9 -15 6598.50 1436.18
   2   9  15 8612.29 2457.59
  -2  -9 -16  295.74  559.22
   2   9  16 -100.44 1036.68
  -2  -9 -17  759.42  670.14
   2   9  17 1819.96 1294.94
  -2  -9 -18 5284.41 1228.06
   2  10 -17 2260.97 1473.16
   2  10 -16  624.34  596.15
   2  10 -15 1096.59 1231.42
  -2 -10  15  827.99 1200.50
   2  10 -14  864.98  981.01
   2  10 -13  554.69  527.78
   2  10 -12 1831.08 1084.08
  -2 -10  12 1948.97 1820.50
   2  10 -11  844.75  865.71
  -2 -10  11 1576.13 1266.50
   2  10 -10 2808.16 1630.01
  -2 -10  10 2300.83 1738.13
   2  10  -9 5494.64 1646.55
  -2 -10   9 5540.92 2301.75
  -2 -10   9 5915.53 1719.80
   2  10  -8  233.81  259.21
  -2 -10   8 2395.19 1825.13
  -2 -10   8 1498.25 1388.11
   2  10  -710596.04 3004.43
  -2 -10   710592.37 2546.75
  -2 -10   713579.80 2456.79
   2  10  -6 1179.94  530.97
  -2 -10   6  475.25 1147.01
  -2 -10   6 1102.46 1107.08
  -2 -10   5 3069.84 1367.90
  -2 -10   5 5063.11 1754.42
  -2 -10   4 2385.79  871.89
  -2 -10   4 1002.13  611.73
  -2 -10   4  879.79 1057.75
  -2 -10   3 7210.26 1541.41
  -2 -10   3 9097.91 1640.82
  -2 -10   3 5149.46 2005.04
  -2 -10   2 1444.80  702.89
  -2 -10   2 5225.11 1274.20
  -2 -10   2  951.30 1608.46
  -2 -10   1  559.25  799.98
  -2 -10   1   75.15  503.14
  -2 -10   1 1406.22 1067.77
  -2 -10   0 7103.27 1150.36
  -2 -10   0 7482.55 1574.11
   2  10   0 5318.63 2590.97
  -2 -10  -1 3545.89  926.97
  -2 -10  -1 2139.87  945.46
   2  10   1 2704.13 1574.91
  -2 -10  -2  776.20  659.87
   2  10   2 1712.28 2035.48
  -2 -10  -3  904.60  775.51
   2  10   3 1529.23 1565.04
  -2 -10  -4 4069.39 1063.18
   2  10   4 6483.75 2004.47
  -2 -10  -5  160.91  524.07
   2  10   5  393.78 1068.79
  -2 -10  -6  558.60  471.23
   2  10   6 1452.08 1564.86
  -2 -10  -7 4156.25 1328.14
   2  10   7 3579.33 1626.88
  -2 -10  -8  928.91  805.01
   2  10   8 1663.36 1390.55
  -2 -10  -9 5567.04 1222.45
   2  10   9 7741.58 1961.95
  -2 -10 -10 4360.38 1127.05
   2  10  10 4428.00 2003.70
  -2 -10 -11 5962.16 1386.45
   2  10  11 4792.40 1803.24
  -2 -10 -12 5682.33 1667.94
   2  10  12 3492.18 2911.88
  -2 -10 -13 2078.36  969.97
   2  10  13 1314.76 1220.44
  -2 -10 -14 1541.64  794.61
   2  10  14 3963.98 2161.98
  -2 -10 -15 3030.53 1089.67
   2  10  15 3913.60 1882.33
  -2 -10 -16 1060.01 1003.82
   2  10  16 1214.50 1526.02
  -2 -11  14  769.89 1058.52
   2  11 -13  357.73  355.91
  -2 -11  13 1275.19 1354.88
   2  11 -12  211.01  555.24
  -2 -11  12 1665.99 1431.45
   2  11 -11  739.67  674.37
  -2 -11  11 4589.26 2383.19
  -2 -11  10  690.55 1108.47
   2  11  -9  957.42  533.50
  -2 -11   9 1386.04 1608.36
   2  11  -8  639.34  781.60
  -2 -11   8 2347.98 1761.02
   2  11  -7 6494.24 1297.37
  -2 -11   7 7951.01 2212.45
  -2 -11   6  311.61  635.95
  -2 -11   6  452.99 1098.10
  -2 -11   6  928.45 1172.88
  -2 -11   5 2884.41  943.29
  -2 -11   5 3852.53 1563.26
  -2 -11   5 2047.07 1376.32
  -2 -11   4 1039.57  962.87
  -2 -11   4  787.87  774.47
  -2 -11   4 2200.51 1898.79
  -2 -11   3 1401.48  618.44
  -2 -11   3 1970.26 1035.61
  -2 -11   3 6207.67 2202.51
  -2 -11   2  171.57  343.89
  -2 -11   2 1597.72  952.52
  -2 -11   2 1828.41 1630.38
  -2 -11   1  130.07  439.56
  -2 -11   1 2893.10 1904.43
  -2 -11   0 8932.47 1381.02
  -2 -11  -1 1039.26  656.91
   2  11   1 1830.16 1552.02
  -2 -11  -2 1175.53  718.02
   2  11   2  671.38 1026.28
  -2 -11  -3   70.63  414.38
   2  11   3  628.62 1171.37
  -2 -11  -4 8128.56 1397.43
   2  11   4 5160.81 2611.05
  -2 -11  -5 1008.69  760.06
   2  11   5  760.75 1120.28
  -2 -11  -6  513.79  543.01
   2  11   6  348.01  717.35
   2  11   718725.16 4869.40
   2  11   8 6933.68 2834.05
   2  11   9 1552.12 1556.09
   2  11  10 8103.88 3000.00
   2  11  1136681.61 5024.37
   2  11  12  672.20  969.10
   2  11  13 1725.69 1320.74
   2  11  14  627.06  900.23
  -2 -12  12 1099.55 1400.76
  -2 -12  11 5704.78 2223.85
  -2 -12  10  465.94 1027.30
  -2 -12   9 1281.87 1624.06
  -2 -12   8 1226.98  841.96
  -2 -12   7 3407.61 1806.76
  -2 -12   6 1072.26 1014.71
  -2 -12   5  393.18  594.47
  -2 -12   3 7415.23 2268.67
  -2 -12   2 1519.13 1306.49
  -2 -12   1 7323.69 2591.17
  -2 -12   011886.37 3158.17
   2  12   1  995.39  795.70
   2  12   2  605.97 1026.27
   2  12   3 2351.25 2744.62
   2  12   4 1603.02 1645.59
   2  12   5 2144.51 2206.62
   2  12   6  860.72  566.21
   2  12   7  193.93  423.13
   2  12   8  440.23 1298.81
   2  12   9 2587.86 3766.84
   2  12  10 1067.69 1401.90
   2  12  11  862.42  978.46
   2  12  12 1262.04  921.70
  -2 -13   9 1622.26 1386.74
   2  13   2 1445.13 1089.85
   2  13   3  338.84  662.50
   2  13   4  163.14  774.54
   2  13   5  664.43  997.33
   2  13   6 1574.27 1624.16
   2  13   7 1775.17 1240.47
   2  13   8   76.67 1160.01
   2  13   9  844.35 1061.29
   2  13  10  975.93 1643.36
   3 -11  -3 4124.13 2582.83
   3 -11  -2 2901.28 3297.55
  -3  11   1 1673.77 1219.30
   3 -11  -1 5050.81 3318.55
  -3  11   0 3912.12 1335.80
   3 -11   0 9243.67 4325.84
  -3  11  -1  176.52  691.51
   3 -11   1 2028.87 2389.48
  -3  11  -2 3976.81 1557.97
   3 -11   210126.13 4430.48
  -3  11  -3 1172.22 1036.13
   3 -11   3 1194.89 2232.23
  -3  11  -4 1018.93  785.66
   3 -11   4 4142.47 4546.91
  -3  11  -5  553.34  745.72
  -3  11  -6  743.92 1269.33
  -3  11  -7  541.02  790.30
  -3  10   8 1471.71 2731.24
  -3  10   7 1964.84 2125.37
  -3  10   6 1902.70 3926.41
  -3  10   5 1044.59  903.81
  -3  10   4 1762.49  920.09
  -3  10   4  430.61 1013.73
  -3  10   3 1144.19  842.10
  -3  10   3 1517.93 1574.30
  -3  10   2  991.51  733.30
   3 -10  -2 3184.06 3534.47
  -3  10   1 2994.77 1310.19
   3 -10  -1 5441.10 4288.68
  -3  10   0 1240.94  894.09
  -3  10  -1 1964.42 1100.17
   3 -10   1 3208.44 4963.38
  -3  10  -2  916.75  779.28
   3 -10   2 1389.69 2275.89
  -3  10  -3 1420.05 1161.89
   3 -10   3 4246.99 3748.19
   3 -10   4  957.68 2392.69
  -3  10  -5 2787.43 1654.25
   3 -10   5 3520.12 2810.43
  -3  10  -6 4083.77 2943.57
   3 -10   6 8064.26 3117.36
  -3  10  -7 2581.99 1659.51
   3 -10   7 7619.28 4249.41
  -3  10  -8 1240.60 1436.37
   3 -10   8 2006.11 2957.11
  -3  10  -9 1931.35 1432.73
   3 -10   9 3793.50 2696.19
  -3  10 -10  412.48  661.67
  -3   9  11 3755.44 2506.13
  -3   9  10 -291.11  982.81
  -3   9   9  423.68 1230.52
  -3   9   8  -88.15 1152.80
  -3   9   7 7221.83 1808.85
  -3   9   7 8344.05 3686.85
  -3   9   6  872.91  964.13
  -3   9   6 4005.55 1824.29
  -3   9   5   68.52  559.32
  -3   9   5  421.65 3079.15
  -3   9   4 4085.54 1300.40
  -3   9   4  926.47 2132.00
  -3   9   3 6543.07 1756.92
  -3   9   3 6767.55 3133.29
  -3   9   2 2764.27 1200.28
  -3   9   1 3255.77 1279.24
   3  -9  -1 3987.58 4833.95
  -3   9   0 8592.44 2007.17
   3  -9   0 7617.62 4307.65
  -3   9  -1 9247.17 2174.35
   3  -9   1 8417.35 4497.16
  -3   9  -2 2108.16 1381.99
   3  -9   2 7798.63 5032.35
  -3   9  -3 1474.92 1287.11
   3  -9   3 4581.43 5301.24
  -3   9  -4 3540.10 1332.01
   3  -9   410828.11 5161.67
  -3   9  -5 6306.95 1559.75
   3  -9   510760.49 5360.65
  -3   9  -6 1209.39 1409.51
   3  -9   6 1265.46 2922.33
  -3   9  -7 3554.65 1585.21
   3  -9   7 5383.80 3349.80
  -3   9  -8 1458.09  589.75
   3  -9   8  822.60 2133.07
  -3   9  -9  439.63  532.52
   3  -9   9 3040.85 2436.05
  -3   9 -10  978.75 1504.47
   3  -9  10 1455.50 1702.29
  -3   9 -11 2233.77 1739.01
   3  -9  11 4443.70 2984.20
  -3   9 -12 2572.42 2084.95
   3  -9  12 5986.72 2889.94
  -3   8  14 1492.10 1596.40
  -3   8  13  794.41 1106.98
  -3   8  12  154.81  926.44
  -3   8  11 8710.53 4318.48
  -3   8  10  417.17  869.89
  -3   8   911248.67 1554.71
  -3   8   910321.49 5150.17
  -3   8   8 7935.04 1888.44
  -3   8   8 6940.84 6370.43
  -3   8   722726.25 2236.03
  -3   8   720853.81 9439.40
  -3   8   6 1219.86 1155.38
  -3   8   6  787.98 1361.59
  -3   8   5 2448.49 1127.55
  -3   8   5 1910.96 3009.77
  -3   8   4  521.36  567.76
  -3   8   4 2167.80 2333.59
  -3   8   3  612.44 1075.96
  -3   8   3  956.87 1745.89
  -3   8   2  768.37  812.88
  -3   8   2 1327.29 1522.43
  -3   8   1  726.45 1333.97
  -3   8   0 3350.88 1510.42
   3  -8   0 2167.27 3002.29
  -3   8  -1  495.84  818.64
   3  -8   1 3661.72 4301.64
  -3   8  -2  938.36 1199.82
   3  -8   2 2948.76 3394.47
  -3   8  -3 1832.68 1337.21
   3  -8   3 5799.33 4558.23
  -3   8  -4 1212.12 1256.24
   3  -8   4 1319.73 2817.98
  -3   8  -5 1744.16 1258.11
   3  -8   5 2096.47 3146.67
  -3   8  -6 2266.92 1575.27
   3  -8   6 2233.59 3096.02
  -3   8  -7  974.46  878.07
   3  -8   7 2175.79 3522.24
  -3   8  -8  564.51  888.39
   3  -8   8  333.56 2360.06
  -3   8  -9  820.06 1162.46
   3  -8   9 4091.88 3120.21
  -3   8 -10  663.19 1769.51
   3  -8  10 1330.83 2522.21
  -3   8 -11 2523.06 1583.35
   3  -8  11 3549.57 2904.42
  -3   8 -12 1989.85 1839.87
   3  -8  12 5007.30 2273.20
  -3   8 -13  724.19  966.21
   3  -8  13 1191.87 1427.26
  -3   8 -14  750.84  510.50
   3  -8  14 1921.28 1505.03
  -3   7  16 3872.29 1974.92
  -3   7  15 1080.19  973.64
  -3   7  14  489.90 1204.20
  -3   7  13  354.40  642.08
  -3   7  12   91.29 1004.37
  -3   7  11 8337.66 1677.88
  -3   7  11 7248.85 2921.36
  -3   7  10  424.41  577.40
  -3   7  10 3493.96 1933.16
  -3   7   9  164.72  531.58
  -3   7   9  418.80  983.72
  -3   7   8 1018.64  828.32
  -3   7   8 1644.48 1065.89
  -3   7   7 2796.76 1202.65
  -3   7   7 1561.61 2804.69
  -3   7   6 4216.91 1362.11
  -3   7   6 4356.83 3218.27
  -3   7   510079.76 1645.54
  -3   7   512648.22 5786.78
  -3   7   4 2810.53 1473.11
  -3   7   4  648.70 1090.42
  -3   7   3 6540.18 1915.25
  -3   7   3 7018.90 3342.43
  -3   7   2 1981.62 1191.95
  -3   7   2 2796.54 2080.32
  -3   7   126623.32 2930.11
  -3   7   132608.44 3886.76
  -3   7   0 3788.33 1616.37
   3  -7   0 4097.03 3130.24
  -3   7  -116647.85 2499.77
   3  -7   121332.37 6057.35
  -3   7  -2 2218.03 1738.75
   3  -7   2 1329.75 4295.01
  -3   7  -312900.67 2230.22
   3  -7   312092.82 5471.66
  -3   7  -4 3856.01 2046.64
   3  -7   4 4020.62 4329.52
  -3   7  -5  454.02 1009.57
   3  -7   5 5953.81 4195.22
  -3   7  -6  586.32  963.46
   3  -7   6 2340.24 3653.26
  -3   7  -7 3679.72 1711.45
   3  -7   7  425.78 2451.10
  -3   7  -811182.67 2210.26
   3  -7   817125.40 5077.42
  -3   7  -9 1140.65 1248.26
   3  -7   9 1358.03 2128.95
  -3   7 -10 1495.71 1499.23
   3  -7  10 3574.46 3411.41
  -3   7 -11  597.80  968.36
   3  -7  11 4524.17 3214.38
  -3   7 -12 1132.51  797.24
   3  -7  12 2916.01 2463.97
  -3   7 -13 1248.98 1188.08
   3  -7  13 3016.68 2106.02
  -3   7 -14 7287.22 3601.22
   3  -7  1417630.06 3864.01
  -3   7 -1514811.20 6515.21
   3  -7  1531238.79 4092.61
   3  -7  16 5995.32 2521.75
  -3   6  16 1541.11 1356.28
  -3   6  15  794.17  957.25
  -3   6  1411268.17 4179.79
  -3   6  13  261.08  769.22
  -3   6  13 1556.00 1500.30
  -3   6  12 1368.82 1104.10
  -3   6  12 3798.20 1628.97
  -3   6  1110654.30 1638.30
  -3   6  11 9285.30 2535.60
  -3   6  10  519.84  678.30
  -3   6  10  971.30 1041.97
  -3   6   925403.41 4714.54
  -3   6   928559.36 8376.73
  -3   6   8  451.46  842.22
  -3   6   8 1013.15  879.95
  -3   6   718920.87 2274.55
  -3   6   720885.58 4655.13
  -3   6   610199.62 1728.87
  -3   6   6 9226.23 3418.22
  -3   6   523656.94 2728.09
  -3   6   529330.53 7637.04
  -3   6   4 4730.00 1504.70
  -3   6   4 3298.01 2260.21
  -3   6   3 1364.91 1186.74
  -3   6   3  498.70  735.53
  -3   6   2 3373.07 1574.30
  -3   6   2 2343.72 1800.77
  -3   6   1  679.90  765.00
  -3   6   1 1702.24 2006.06
  -3   6   0 2304.67 1321.40
  -3   6  -1 9527.08 2017.32
   3  -6   111576.84 5888.10
  -3   6  -2  563.80 1156.09
   3  -6   2 2586.48 3043.13
  -3   6  -3 2962.86 1739.53
   3  -6   3 6651.05 4197.76
  -3   6  -4 9332.92 2353.32
   3  -6   4 8911.65 3940.19
  -3   6  -5 1872.48 1790.61
   3  -6   5 3686.05 4215.73
  -3   6  -6 1622.80 1318.59
   3  -6   6 3256.58 3496.55
  -3   6  -733634.49 3771.68
   3  -6   736134.12 6092.08
  -3   6  -8 8451.54 2131.06
   3  -6   810529.02 4049.81
  -3   6  -9 1413.82  623.90
  -3   6  -9 1613.27 1151.71
   3  -6   9 4852.08 3622.76
  -3   6 -10  437.94  567.73
  -3   6 -10  996.89 1148.30
   3  -6  10 2236.24 3668.31
  -3   6 -11 2660.35  680.67
  -3   6 -11 2898.24 2113.43
   3  -6  11 5910.02 2787.20
  -3   6 -12 3545.38  845.74
  -3   6 -12 3105.46 2553.87
   3  -6  12 6778.36 2450.37
  -3   6 -13  787.10  750.45
  -3   6 -13 1461.45 1925.11
   3  -6  13  581.65 1584.75
  -3   6 -1425375.90 7418.63
   3  -6  1431817.18 4410.58
  -3   6 -15  614.74  889.11
   3  -6  15 1999.40 1917.91
  -3   6 -16 3278.05 2641.37
   3  -6  16 9619.86 2590.11
  -3   6 -17  765.97 1276.10
   3  -6  17  850.77 1278.29
  -3   5  18  692.31  873.17
  -3   5  17  398.35  944.65
   3  -5 -15 2191.32  854.29
  -3   5  15 2750.66 1250.94
  -3   5  15 3168.35 1805.77
   3  -5 -14 4983.46 1053.88
  -3   5  14 6917.78 1609.05
  -3   5  14 6799.48 2050.15
   3  -5 -13  180.77  404.65
  -3   5  13   96.00  570.37
  -3   5  13 1798.33 1358.93
   3  -5 -12 6140.77 1497.05
  -3   5  12 6773.90 2474.03
  -3   5  12 6152.80 3419.79
   3  -5 -11 6813.96 1162.42
  -3   5  11 6511.81 1639.94
  -3   5  11 9264.80 2568.80
   3  -5 -10 4303.22  876.92
  -3   5  10 4859.83 1395.94
  -3   5  10 7833.47 2037.70
   3  -5  -9  790.67  691.72
  -3   5   9  910.72  885.30
  -3   5   9 1459.87 1677.75
   3  -5  -8 2444.64  819.74
  -3   5   8 2608.50 1419.41
  -3   5   8 3913.16 1775.47
   3  -5  -711941.73 1290.18
  -3   5   7 9926.10 2606.50
  -3   5   714525.49 3373.38
   3  -5  -622258.50 2303.13
  -3   5   624036.38 2990.46
  -3   5   628972.38 8184.64
   3  -5  -5 1063.00  578.36
  -3   5   5 3201.27 1350.46
  -3   5   5  942.38  657.25
  -3   5   422811.96 2688.13
  -3   5   424908.41 7976.54
  -3   5   3 1185.20 1352.30
  -3   5   3  173.32  612.73
  -3   5   2 1411.29 1201.87
  -3   5   2 1391.67 1225.13
  -3   5   1  229.65  966.30
  -3   5   1  778.79  640.35
  -3   5   0 7901.54 2354.46
  -3   5  -1 3479.78 1702.92
   3  -5   1 1265.14 2716.12
  -3   5  -2 1936.05 1413.36
   3  -5   2 1608.99 2495.18
  -3   5  -3 1296.60  216.20
  -3   5  -3 2622.54 2060.74
   3  -5   3 2928.50 2938.03
  -3   5  -410164.92 1104.67
  -3   5  -4 9817.95 2308.41
   3  -5   411839.56 5275.65
  -3   5  -5 1676.94  443.38
  -3   5  -5 3212.67 2262.70
   3  -5   5 1281.04 2463.96
  -3   5  -6 5596.48  705.57
  -3   5  -6 8446.83 2289.40
   3  -5   6 9311.79 4102.70
  -3   5  -728878.02 2733.46
  -3   5  -740686.16 5096.61
   3  -5   748454.81 7535.57
  -3   5  -8  178.41  490.64
  -3   5  -8  744.68 1189.50
   3  -5   8  835.26 2060.05
  -3   5  -9 1086.59  590.44
  -3   5  -9  964.30 1212.93
   3  -5   9 2335.44 3340.90
  -3   5 -10 1436.87  809.72
  -3   5 -10 2029.25 1573.60
   3  -5  10 3653.56 2945.38
  -3   5 -1110925.92 1643.79
  -3   5 -1111504.98 3985.27
   3  -5  1114372.78 3798.98
  -3   5 -12 2249.83  791.70
  -3   5 -12 2989.71 1807.67
   3  -5  12 5207.37 3185.35
  -3   5 -13 2596.04  804.50
  -3   5 -13 2670.50 1407.94
   3  -5  13 2381.47 1792.64
  -3   5 -14  539.36  578.30
  -3   5 -14  652.87  845.01
   3  -5  14 1978.99 2084.39
  -3   5 -15 3235.14 1024.42
  -3   5 -15 2301.54 1810.52
   3  -5  15 1824.67 1434.11
  -3   5 -16  412.32  411.11
  -3   5 -16 1357.36  833.73
   3  -5  16 1320.55 2268.00
  -3   5 -17 3147.23 1247.85
  -3   5 -17 3119.19 1660.93
   3  -5  17 7182.60 2432.38
  -3   5 -18  888.34  816.58
  -3   5 -18 2425.77 2754.17
   3  -5  18  -45.45  961.95
  -3   5 -19 1501.90  837.69
   3  -4 -20  637.42  513.54
   3  -4 -19 2992.86 1034.64
  -3   4  19 1286.64 1664.06
   3  -4 -1812810.11 3569.16
  -3   4  1820028.81 5629.99
   3  -4 -17 3871.67 1327.01
  -3   4  17 5772.18 1787.07
  -3   4  17 1583.82 3086.38
   3  -4 -16  598.67  734.57
  -3   4  16  427.52  658.28
  -3   4  16   74.45  789.68
   3  -4 -15 3802.52  981.75
  -3   4  15  399.59  662.17
  -3   4  15 3101.52 1627.39
   3  -4 -14 7982.44 1431.49
  -3   4  1411784.58 1926.93
   3  -4 -13  201.64  479.98
  -3   4  13 1061.10 1200.88
  -3   4  13  707.20  872.29
   3  -4 -1211460.76 1763.90
  -3   4  1214071.53 2493.89
  -3   4  1211954.63 2341.24
   3  -4 -11 3047.48  974.00
  -3   4  11 6462.26 2272.96
  -3   4  11 3591.06 1795.89
   3  -4 -10  161.24  402.81
  -3   4  10  -44.04  839.61
  -3   4  10  216.66  578.15
   3  -4  -9  793.96  687.94
  -3   4   9  958.95 1026.81
  -3   4   9 -230.56  898.49
   3  -4  -8 4384.02  830.94
  -3   4   8 3545.22 1364.56
  -3   4   8 3952.51 1511.60
   3  -4  -7 3835.53  797.63
  -3   4   7 3541.26 1348.66
  -3   4   7 1897.74 1031.72
   3  -4  -6 3917.66 1069.11
  -3   4   6 2694.81  456.87
  -3   4   6 4080.87 1283.29
  -3   4   6 5719.33 2119.90
   3  -4  -5  317.38  355.61
  -3   4   5  935.03  352.63
  -3   4   5  714.98 1250.84
  -3   4   5 1296.94  690.61
   3  -4  -418675.40 2248.76
  -3   4   418848.90  841.90
  -3   4   424763.90 2787.99
  -3   4   424049.41 6070.63
  -3   4   3 3190.82  424.98
  -3   4   3 3361.50 1437.21
  -3   4   3 5756.54 1811.04
  -3   4   2 3129.04  315.21
  -3   4   2 3486.76  505.83
  -3   4   2 4274.00 1661.26
  -3   4   2 3390.43 1236.12
  -3   4   1 6449.93 1814.65
  -3   4   1 6215.57 2423.06
  -3   4   022587.72  801.42
  -3   4   029988.74 2670.21
  -3   4  -1  552.91  179.64
  -3   4  -1  293.65  244.76
  -3   4  -1 1040.46 1506.00
   3  -4   1 2415.59 3452.15
  -3   4  -2 6420.63 1415.46
  -3   4  -2 8458.71 1092.83
  -3   4  -2 9376.81 2295.48
   3  -4   211468.50 4404.11
  -3   4  -310680.66 1801.91
  -3   4  -311204.72 1464.06
  -3   4  -313377.31 2491.60
   3  -4   314856.70 4731.53
  -3   4  -411252.86 1502.53
   3  -4   413025.18 1718.00
  -3   4  -415295.24 3027.02
   3  -4   422843.81 5677.18
  -3   4  -5  822.49  420.07
   3  -4   5  878.05  400.81
  -3   4  -5  397.96  997.54
   3  -4   5  610.46 1979.61
  -3   4  -6  827.21  457.83
   3  -4   6  148.03  174.72
  -3   4  -6 1343.74 1216.75
   3  -4   6 1941.77 3053.39
  -3   4  -7  343.13  378.43
  -3   4  -7  598.60 1007.79
   3  -4   7 1754.47 1886.31
  -3   4  -8 4173.21  892.83
  -3   4  -8 5184.38 1429.98
   3  -4   8 2583.50 2077.26
  -3   4  -9 6130.63  946.82
  -3   4  -9 9187.21 1938.93
   3  -4   911083.69 3567.41
  -3   4 -10 2526.85  806.84
  -3   4 -10 3630.94 1521.52
   3  -4  10 3129.41 2564.50
  -3   4 -11 4120.55  944.35
  -3   4 -11 4236.47 1656.05
   3  -4  11 6362.39 2925.80
  -3   4 -12 1145.94  944.29
  -3   4 -12 1095.70  693.11
   3  -4  12  841.53 1744.06
  -3   4 -13  292.95  451.34
  -3   4 -13 1773.77 1124.58
   3  -4  13  805.39 1384.44
  -3   4 -14  971.24  637.87
  -3   4 -14  698.86  898.37
   3  -4  14 2855.83 2447.22
  -3   4 -15 4659.60 1150.52
  -3   4 -15 4647.83 2186.09
   3  -4  15 5532.75 2625.69
  -3   4 -16 4110.42 1234.64
  -3   4 -16 2209.43 1280.09
   3  -4  16 8427.92 2586.41
  -3   4 -17 2664.51  970.68
   3  -4  17 3416.95 2067.95
  -3   4 -18  406.94  662.90
  -3   4 -18  517.44  647.40
   3  -4  18  828.68  997.44
  -3   4 -19  385.82  794.47
  -3   4 -19  231.05  619.17
   3  -4  19 2491.58 1824.32
  -3   4 -20  614.67  517.43
  -3   4 -20  382.75  868.37
  -3   4 -21  586.82  631.28
   3  -3 -21  693.58  620.23
   3  -3 -20  970.25  774.46
  -3   3  20  388.64  843.80
   3  -3 -19 7699.70 2452.68
  -3   3  19 6256.65 2105.68
  -3   3  19 7906.43 2705.79
   3  -3 -1811791.82 2026.22
  -3   3  18 7960.53 1580.46
  -3   3  18 9788.22 2759.46
   3  -3 -17  848.48  953.50
  -3   3  17  833.49  673.58
  -3   3  17 1606.12 1925.25
   3  -3 -16 7077.57 2538.42
  -3   3  1611230.80 2852.70
  -3   3  16 8086.61 3708.85
   3  -3 -15  349.77  563.89
  -3   3  15 2458.62 1284.17
  -3   3  15  809.27 1265.52
   3  -3 -14  376.27  550.24
  -3   3  14  490.37  665.23
  -3   3  14  755.93  338.23
   3  -3 -13  427.03  516.92
  -3   3  13 1425.06 1051.41
   3  -3 -12 1109.12  687.74
  -3   3  12 1760.19  839.36
   3  -3 -11 1332.06  926.67
  -3   3  11  946.26 1194.99
  -3   3  11  727.60  891.53
   3  -3 -10 2037.59  748.38
  -3   3  10 2970.00 1178.33
  -3   3  10 1034.32 1113.99
   3  -3  -9 1009.26  610.25
  -3   3   9 1183.72 1323.55
  -3   3   9  941.69 1227.20
   3  -3  -817403.54 2183.18
  -3   3   821290.53 2762.68
  -3   3   816614.30 5234.27
   3  -3  -7 1029.68  596.94
  -3   3   7 1135.10 1329.12
  -3   3   7 1796.97 1385.40
   3  -3  -6 7431.93 1322.48
  -3   3   6 5959.89 1732.16
  -3   3   6 8225.27 2802.79
   3  -3  -5 1908.56  774.25
  -3   3   5 2438.25  513.93
  -3   3   5 2735.52 1355.50
  -3   3   5 4036.91 1887.63
   3  -3  -426974.49 1396.93
  -3   3   432342.26 4641.94
  -3   3   431687.87 7242.53
   3  -3  -318388.61  937.73
  -3   3   314044.68  729.87
  -3   3   325785.72 3998.39
  -3   3   324012.18 3372.40
  -3   3   2 1144.21  345.91
  -3   3   2  895.49  517.64
  -3   3   2 1615.97 1403.05
  -3   3   2 2215.73 1775.87
  -3   3   117441.48  814.09
  -3   3   117196.42  946.77
  -3   3   122876.87 2409.24
  -3   3   1 9495.98 4198.00
  -3   3   0  251.74  208.84
  -3   3   0  469.50  409.62
  -3   3   0  552.08 1481.00
  -3   3  -1 4558.86  742.70
  -3   3  -1 5142.91  605.98
  -3   3  -1 3567.81 1756.89
   3  -3   1 8479.68 3590.46
  -3   3  -2  101.08  135.76
  -3   3  -2  341.55  204.85
  -3   3  -2  122.86  824.65
   3  -3   2 1029.13 2101.22
  -3   3  -318079.97 1069.02
  -3   3  -320563.76 2202.25
   3  -3   314185.30 3924.41
  -3   3  -4 1602.64  536.98
   3  -3   4 1721.18  542.31
  -3   3  -4 2015.81 1294.30
   3  -3   4 2122.48 1873.99
  -3   3  -5  913.60  485.68
   3  -3   5 1509.72  515.13
  -3   3  -5 1206.70 1175.02
   3  -3   5 1329.75 1880.66
  -3   3  -6  554.56  464.09
  -3   3  -6 -397.38  795.04
   3  -3   6  518.47 1738.50
  -3   3  -7 2046.91  689.27
  -3   3  -7 4985.93 1705.78
   3  -3   7 3739.74 2171.66
  -3   3  -825710.16 2218.94
  -3   3  -841220.06 3981.40
   3  -3   841710.94 5580.32
  -3   3  -9 6109.48 1040.75
  -3   3  -9 9626.51 2184.94
   3  -3   9 6838.80 2971.86
  -3   3 -1021127.81 2484.31
  -3   3 -1023464.64 3025.79
   3  -3  1023969.77 4525.34
  -3   3 -1123328.48 2427.38
  -3   3 -1127372.11 3176.61
   3  -3  1125649.72 3985.53
  -3   3 -12  263.14  588.30
  -3   3 -12  991.30  842.50
   3  -3  12 1343.89 1399.03
  -3   3 -13 2726.55 1016.00
  -3   3 -13 7085.34 2086.07
   3  -3  13 4301.87 2559.87
  -3   3 -14 3045.80 1029.51
  -3   3 -14 4199.93 1725.31
   3  -3  14 3367.11 2380.14
  -3   3 -1515747.19 2230.80
   3  -3  1524792.93 3826.90
  -3   3 -16 7687.99 1739.96
   3  -3  16 7966.85 2744.92
  -3   3 -17  568.31  545.22
  -3   3 -17 1459.46 1655.77
   3  -3  17 1370.98 1241.52
  -3   3 -18  459.57  585.65
  -3   3 -18  250.49  948.43
   3  -3  18 1090.35 1168.85
  -3   3 -19  459.26  628.99
  -3   3 -19  290.84  774.65
   3  -3  19   -3.97  940.11
  -3   3 -20 2884.10 1287.16
  -3   3 -20  878.79 1444.08
  -3   3 -21 1538.14  970.07
  -3   3 -21  626.32  712.37
   3  -2 -21  885.76  965.24
  -3   2  21  466.55  634.18
   3  -2 -20  770.79 1173.37
  -3   2  20 1837.64 1103.89
  -3   2  20 3164.49 1963.84
   3  -2 -19 2017.01  991.05
  -3   2  19 1493.07  834.17
  -3   2  19 2714.52 1823.28
   3  -2 -18  176.66  615.55
  -3   2  18   -4.61  533.26
  -3   2  18 3868.23 1962.13
   3  -2 -17 3349.95 1526.91
  -3   2  17 5445.12 1714.10
  -3   2  17 1804.90 1668.57
   3  -2 -16 6560.70 1454.08
  -3   2  16 7420.80 1665.75
  -3   2  1613321.43 2377.75
   3  -2 -15 1445.33  957.57
  -3   2  15 1793.83 1139.62
  -3   2  15 1235.77 1225.36
   3  -2 -14 5161.09 1599.03
  -3   2  14 4480.25 1344.56
  -3   2  14 2286.60 1272.99
   3  -2 -13  555.51  670.01
  -3   2  13 1273.36 1054.96
  -3   2  13  911.52 1259.93
   3  -2 -12  495.36  860.98
  -3   2  12 1387.50 1017.09
  -3   2  12 -321.57  867.78
   3  -2 -1149358.69 4839.77
  -3   2  1144853.20 4620.21
   3  -2 -10  479.60  808.45
  -3   2  10  653.15 1047.52
   3  -2  -926034.42 2482.80
  -3   2   924175.80 2727.70
  -3   2   925700.63 4107.55
   3  -2  -8 2734.91  859.64
  -3   2   8 1708.31 1108.38
  -3   2   8 2365.81 1296.05
   3  -2  -734015.43 1938.03
  -3   2   738556.18 2796.12
  -3   2   735471.94 7198.05
   3  -2  -617930.06 1509.13
  -3   2   621707.64 2520.08
  -3   2   614145.50 2778.68
   3  -2  -5  593.67  424.96
  -3   2   5  659.74  467.61
  -3   2   5  244.51  927.35
  -3   2   5  994.88  549.76
   3  -2  -423794.47 1329.59
  -3   2   424331.62 1249.71
  -3   2   430290.47 2363.66
  -3   2   429222.52 5399.57
   3  -2  -314843.16 1613.09
  -3   2   316392.55 1034.96
  -3   2   316165.19 2054.25
  -3   2   318214.71 3329.87
   3  -2  -228116.43 1724.18
  -3   2   228563.17 2590.78
  -3   2   238054.61 3727.14
  -3   2   225556.89 5046.11
  -3   2   1 7715.28  847.50
  -3   2   1 9601.79 1208.88
  -3   2   113245.95 2495.07
  -3   2   1 5774.69 2361.79
  -3   2   033302.74 1974.73
  -3   2   039470.74 1978.60
  -3   2   041956.58 2967.41
   3  -2   035693.24 4659.30
  -3   2  -1 6390.58 1172.16
  -3   2  -1 6161.03  909.15
  -3   2  -1 7710.15 1917.91
   3  -2   1 7261.18 3269.22
  -3   2  -282909.94 3267.71
  -3   2  -281347.42 3328.02
  -3   2  -293260.44 4702.58
   3  -2   288586.26 6255.95
  -3   2  -3  720.15  551.70
   3  -2   3  560.77  448.90
  -3   2  -3  952.29  902.06
   3  -2   3 3568.52 3247.40
  -3   2  -4  211.54  548.19
   3  -2   4  348.96  488.62
  -3   2  -4  531.27 1189.74
   3  -2   4 -183.01 1546.02
  -3   2  -520978.64 1469.42
   3  -2   515318.22 2898.58
  -3   2  -523120.10 2436.51
   3  -2   529982.44 4204.99
  -3   2  -6 1685.84  728.14
  -3   2  -6 4426.78 1570.46
   3  -2   6 2770.33 1935.61
  -3   2  -717112.93 1591.53
  -3   2  -718187.64 2214.81
   3  -2   721802.95 3715.16
  -3   2  -8135426.3 9344.86
  -3   2  -8146587.7 4441.16
   3  -2   8149094.8 5892.84
  -3   2  -912225.25 1981.08
  -3   2  -912260.10 2398.42
   3  -2   915871.63 3648.30
  -3   2 -10 2518.69 1071.00
  -3   2 -10 2165.39 1247.06
   3  -2  10  635.51 1359.23
  -3   2 -11 8248.32 1346.62
  -3   2 -11 6874.13 1481.94
   3  -2  11 9284.73 2676.16
  -3   2 -1227787.48 2892.22
  -3   2 -1230807.88 5621.74
   3  -2  1239178.03 4731.17
  -3   2 -13 5329.77 1311.87
  -3   2 -13 7598.54 4541.95
   3  -2  1310137.49 3060.20
  -3   2 -1416215.76 2377.06
   3  -2  1419115.48 3355.39
  -3   2 -15 7778.37 1681.34
  -3   2 -15 7226.45 2599.51
   3  -2  1510684.65 2998.30
  -3   2 -16 1303.99 1001.35
  -3   2 -16 1065.41  677.85
   3  -2  16  806.07 1711.21
  -3   2 -17 2364.58 1147.41
  -3   2 -17 2239.04 1586.62
   3  -2  17 3518.69 1781.82
  -3   2 -18 2350.90  938.98
  -3   2 -18 3150.32 2357.97
   3  -2  18 3766.93 1972.18
  -3   2 -19 1238.56 1020.87
  -3   2 -19 2870.87 2638.80
   3  -2  19 2649.74 1694.15
  -3   2 -20  781.61  714.36
  -3   2 -20  360.22  489.23
   3  -2  20 2646.18 1707.61
  -3   2 -21 5355.02 1548.97
   3  -2  22 1346.69 1159.91
  -3   1  22 4251.84 1645.83
   3  -1 -21 1028.76  899.23
  -3   1  21  779.11  624.35
  -3   1  21  463.20  713.48
   3  -1 -20  -21.48  670.31
  -3   1  20 1070.66  771.67
  -3   1  20 1287.39  864.74
   3  -1 -19 1009.51  846.28
  -3   1  19  253.16  432.14
  -3   1  19  716.09 1122.45
   3  -1 -18 1043.31  908.29
  -3   1  18 1119.37 1007.71
  -3   1  18  760.30 1143.59
   3  -1 -17 1140.72  887.85
  -3   1  17 2552.09 1268.15
  -3   1  17 3833.88 1553.32
   3  -1 -16 1254.83 1136.34
  -3   1  16  462.12  719.49
  -3   1  16  495.26  726.61
  -3   1  1514305.26 2943.57
  -3   1  1518534.45 3757.44
  -3   1  14  451.82  765.38
  -3   1  14 1233.39 1291.91
  -3   1  13 1898.22 1603.92
  -3   1  13 3077.03 1856.17
  -3   1  12 7049.13 1738.77
  -3   1  12 6855.36 1697.76
  -3   1  1125517.44 3191.04
  -3   1  1121951.73 3469.33
   3  -1 -10 2337.71  996.51
  -3   1  10 2603.54 1509.09
  -3   1  10 3254.12 1239.23
  -3   1   9 3644.22 1370.38
  -3   1   8 8777.70 1955.50
  -3   1   718229.55 2032.71
   3  -1  -6 4257.61 1094.08
  -3   1   6 3572.97 1330.62
  -3   1   6 4444.13 1727.04
   3  -1  -516803.72 1335.19
  -3   1   515272.92 1876.06
  -3   1   518860.37 2319.41
   3  -1  -463777.53 2861.68
  -3   1   457057.09 2577.46
  -3   1   472911.39 3934.99
  -3   1   464954.83 4080.96
   3  -1  -3 1389.64  647.36
  -3   1   3 1095.05  392.07
  -3   1   3 1482.31 1400.58
  -3   1   3 1524.74  628.05
   3  -1  -3 1362.31  680.55
   3  -1  -224826.98 2531.01
  -3   1   223092.92 2040.48
  -3   1   232722.36 3901.86
   3  -1  -227270.16 1855.35
  -3   1   1 1714.13  530.63
  -3   1   1 1702.81  790.89
  -3   1   1  867.24  865.10
  -3   1   1  746.92  805.73
   3  -1  -1 1032.43  597.91
  -3   1   071626.97 3359.75
  -3   1   072324.46 3225.02
  -3   1   091714.06 5644.08
   3  -1   066389.86 4304.67
   3  -1   078889.10 5424.62
  -3   1  -116596.13 2485.05
  -3   1  -120935.85 2353.61
  -3   1  -121665.64 2855.11
   3  -1   113573.70 2669.06
   3  -1   121626.81 4049.85
  -3   1  -2  143.12  480.41
  -3   1  -2  855.94 1048.08
   3  -1   2  774.83 2337.43
  -3   1  -3 1709.37  776.27
   3  -1   3 2033.11  767.36
  -3   1  -3 1783.74 1186.69
   3  -1   3 1413.31 1416.00
  -3   1  -4 3013.82  906.48
   3  -1   4 2770.20  707.35
  -3   1  -4 3928.76 1616.27
   3  -1   4 1515.15 1753.47
  -3   1  -528317.91 1986.43
  -3   1  -528454.23 2407.51
   3  -1   532281.61 3568.50
  -3   1  -630949.13 1955.11
  -3   1  -635808.01 2554.06
   3  -1   635162.75 3262.49
  -3   1  -739032.29 2438.60
  -3   1  -735716.40 2621.15
   3  -1   740212.41 3433.58
  -3   1  -8  163.95  673.91
  -3   1  -8  732.75  819.30
   3  -1   8 -402.65 1240.02
  -3   1  -9  927.08  990.40
  -3   1  -9 2686.98 1164.22
   3  -1   9 2942.57 1762.88
  -3   1 -1026255.47 2850.75
  -3   1 -1027420.50 3103.96
   3  -1  1029100.72 3872.56
  -3   1 -1124446.39 2708.11
  -3   1 -1127656.20 3076.47
   3  -1  1128486.40 3752.39
  -3   1 -12  681.36  697.79
   3  -1  12 2351.79 1876.96
  -3   1 -13  508.11  737.52
  -3   1 -13  779.83  854.93
   3  -1  13 2434.83 1780.19
  -3   1 -14 2439.76 1171.37
  -3   1 -14  964.51  878.88
   3  -1  14 4571.45 2446.05
  -3   1 -15  340.28  748.66
  -3   1 -15 1105.16 1103.46
   3  -1  15 1453.91 1513.45
  -3   1 -16  649.43  856.29
  -3   1 -16  -42.90  697.88
   3  -1  16  177.04  995.84
  -3   1 -17  859.22  693.63
  -3   1 -17  918.97 1003.93
   3  -1  17  892.76  963.44
  -3   1 -1819978.89 2325.33
  -3   1 -1813610.03 6005.44
   3  -1  1826373.64 3215.29
  -3   1 -19 7406.49 2101.01
  -3   1 -19 4865.60 3028.99
   3  -1  19 5749.25 2021.72
  -3   1 -20 1964.50 1158.21
  -3   1 -20 2775.37 1422.41
   3  -1  20 2109.02 1569.96
  -3   1 -21 1203.18  889.81
   3  -1  21 1421.85 1267.46
   3  -1  22  177.67 1016.53
  -3   0  22  839.21  704.00
  -3   0  22 1563.20 1171.08
  -3   0  21  406.66  666.18
  -3   0  21 1213.57 1164.71
  -3   0  20  277.85 1107.72
  -3   0  20 1067.11  897.86
   3   0 -19 2051.97 1134.61
  -3   0  19 2520.12 1458.57
  -3   0  19 1537.23 1364.57
   3   0 -18 1221.44  894.51
  -3   0  18 1899.24 1136.61
  -3   0  18  607.40  897.35
   3   0 -1734095.77 4673.87
  -3   0  1737235.64 2886.83
  -3   0  1732451.02 4689.95
   3   0 -16 1046.27 1014.42
  -3   0  16  661.64  957.25
  -3   0  16 1010.39  779.87
   3   0 -15 2419.67 1230.74
  -3   0  15  581.47  752.53
  -3   0  15 1565.52  982.88
   3   0 -14 8871.54 1643.44
  -3   0  14 6057.86 1490.40
  -3   0  14 6189.18 1425.21
   3   0 -13 1162.98  717.78
  -3   0  13 1312.11 1287.45
  -3   0  13 1339.71  941.30
   3   0 -1247578.90 4747.26
  -3   0  1246171.91 4822.84
  -3   0  1246104.57 4618.34
   3   0 -11  950.67 1026.42
  -3   0  11 1904.64 1304.08
  -3   0  11 1195.70  763.68
   3   0 -10 3774.90 1099.81
  -3   0  10 3922.23 1419.43
  -3   0  10 2987.20 1134.91
   3   0  -9 6583.77 1481.86
  -3   0   912849.58 2318.92
  -3   0   9 6922.70 1749.85
   3   0  -834637.04 2384.02
  -3   0   830284.89 3503.82
  -3   0   830332.93 2153.93
   3   0  -740126.50 2278.04
  -3   0   739022.46 2508.91
  -3   0   739102.68 4268.41
   3   0  -614877.91 1456.82
  -3   0   614382.48 1843.88
  -3   0   611682.32 2846.04
   3   0  -611060.88 1017.50
   3   0  -564823.17 4019.78
  -3   0   564758.02 3438.76
  -3   0   565857.28 3355.23
   3   0  -556790.30 3335.97
   3   0  -4  531.00  559.90
  -3   0   4  451.40  722.76
  -3   0   4  554.48  476.51
   3   0  -4  421.06  496.23
   3   0  -3 3335.74 1407.41
  -3   0   3 1850.11  545.21
  -3   0   3 2720.94 1259.02
  -3   0   3 3233.84 1790.33
   3   0  -3 3379.72  797.56
   3   0  -2  717.93  942.44
  -3   0   2  597.78  530.06
  -3   0   2  508.48  957.15
  -3   0   2   93.73  657.92
   3   0  -2 -207.59  371.53
  -3   0   188660.03 2147.49
   3   0  -190468.44 4067.31
  -3   0   010639.36 1303.97
  -3   0   012513.17 1482.78
  -3   0   012132.90 1942.27
   3   0   0 7158.82 2199.65
   3   0   011321.72 2547.11
  -3   0  -1 9200.64 2036.27
  -3   0  -1 7510.96 1372.74
  -3   0  -110761.25 4095.90
   3   0   1 3879.32 1833.84
   3   0   1 7251.55 2481.78
  -3   0  -219373.23 1583.33
  -3   0  -223163.92 2419.71
   3   0   227969.10 3186.70
  -3   0  -332272.72 2082.01
   3   0   329972.89 1962.56
  -3   0  -336708.81 2789.47
   3   0   335974.61 3048.64
  -3   0  -331588.67 3042.67
  -3   0  -415252.80 1923.61
  -3   0  -416801.06 2347.45
   3   0   416813.07 2694.08
  -3   0  -5  289.77  650.35
  -3   0  -5  349.02  859.23
   3   0   5 1127.93 1485.67
  -3   0  -614313.99 1639.46
  -3   0  -615083.43 1717.77
   3   0   612292.56 2094.49
  -3   0  -7 1813.96  951.00
  -3   0  -7 2311.38 1108.28
   3   0   7 1585.40 1049.09
  -3   0  -8 3880.15 1302.98
  -3   0  -8 1699.33 1168.81
   3   0   8 5229.54 1918.20
  -3   0  -9  217.98  727.00
  -3   0  -9 -303.04  725.53
   3   0   9  798.36 1062.98
  -3   0 -10131495.2 9357.37
   3   0  10169019.1 5431.93
   3   0  11216123.9 6120.77
  -3   0 -12 4345.64 1428.25
  -3   0 -12 3903.08 1225.09
   3   0  12 4069.18 2004.45
  -3   0 -1313229.50 2097.12
  -3   0 -1313122.05 3807.10
   3   0  1315378.40 2697.79
  -3   0 -14 1037.88 1065.08
  -3   0 -14  713.68  705.80
   3   0  14 1085.04 1030.07
  -3   0 -1516139.22 2496.42
  -3   0 -1514456.68 4135.10
   3   0  1518556.24 3054.06
  -3   0 -16 1333.03 1255.89
  -3   0 -16 -157.68  615.35
   3   0  16 1194.53 1054.05
  -3   0 -17 1145.04  997.87
  -3   0 -17  298.38  433.48
   3   0  17  459.71  993.52
  -3   0 -18 4127.37 1229.66
  -3   0 -1815176.46 3493.46
   3   0  18 4746.64 1795.51
  -3   0 -19 1539.84 1056.72
  -3   0 -19 1058.47  854.33
   3   0  19 2577.95 1546.02
  -3   0 -20 1174.65  890.26
   3   0  20 1862.49 1452.92
   3   0  20  757.87  912.93
  -3   0 -21 1984.27 1381.57
   3   0  21 1701.84 1287.40
  -3  -1  22 1521.32 1232.94
   3   1 -21  353.23  654.70
  -3  -1  21  745.10  798.98
  -3  -1  21  365.46  767.16
   3   1 -20 5468.76 2087.40
  -3  -1  20 9388.10 3155.75
  -3  -1  20 2324.51 1260.10
   3   1 -19 4397.03 1554.04
  -3  -1  19 3462.50 1610.44
  -3  -1  19  900.18  960.25
   3   1 -18 1550.53  990.30
  -3  -1  18  700.90  731.99
  -3  -1  18  187.13 1020.31
   3   1 -17 1841.61 1225.28
  -3  -1  17 1235.87 1091.85
  -3  -1  17  -32.22  649.55
   3   1 -16 8600.48 1816.99
  -3  -1  16 6953.28 1881.70
  -3  -1  16 7761.52 1993.61
   3   1 -15  687.02  981.64
  -3  -1  15 2574.89 1225.70
  -3  -1  15 4122.52 1149.26
   3   1 -14 4940.70 1537.72
  -3  -1  14 1533.86 1340.26
  -3  -1  14 3050.10 1215.53
   3   1 -1315600.64 2179.25
  -3  -1  1315268.58 2381.48
  -3  -1  1312526.99 3500.57
   3   1 -12 2652.45 1067.89
  -3  -1  12  620.65 1057.47
  -3  -1  12 2171.97  886.11
   3   1 -11 7046.51 1524.62
  -3  -1  11 6739.20 2031.67
  -3  -1  11 7826.93 1467.23
   3   1 -10 7974.81 1620.81
  -3  -1  1010380.89 2364.94
  -3  -1  10 8828.32 1769.02
   3   1  -921276.46 1961.34
  -3  -1   925180.23 2454.82
  -3  -1   924128.23 1858.27
   3   1  -8 7440.01 1488.86
  -3  -1   8 8317.75 2009.63
  -3  -1   8 8824.66 1668.92
   3   1  -7 2940.49 1069.72
  -3  -1   7 3800.89 1228.29
  -3  -1   7 2127.58  784.45
   3   1  -7 4676.23  760.33
   3   1  -6 1607.40  972.93
  -3  -1   6  236.70  705.29
  -3  -1   6 2281.07 1190.16
   3   1  -6 1245.43  563.76
   3   1  -5 9185.94 2834.15
  -3  -1   5 8082.46 1588.85
  -3  -1   5 9341.65 1528.95
   3   1  -5 7646.47  936.77
   3   1  -427726.80 3705.79
  -3  -1   424711.69 2671.90
  -3  -1   422525.04 4615.71
   3   1  -425775.39 2277.84
   3   1  -3138444.6 3319.01
  -3  -1   3127187.8 3491.52
  -3  -1   3112877.6 3868.97
   3   1  -3129489.2 2559.78
   3   1  -2142775.8 3092.10
  -3  -1   2139788.3 3725.29
   3   1  -2125340.5 2531.84
   3   1  -1 4194.32 2240.48
  -3  -1   1 3550.47 1087.79
  -3  -1   1 5160.65 2270.57
   3   1  -1 2332.56  545.27
   3   1  -1 2946.64 1359.41
  -3  -1   013480.11 2197.55
  -3  -1   013227.81 1749.96
  -3  -1   013857.47 1967.72
   3   1   0 8186.86 1800.48
   3   1   013254.24 1812.99
  -3  -1  -116864.33 1310.89
  -3  -1  -116762.75 1806.28
  -3  -1  -122376.34 2156.57
   3   1   117037.17 1373.28
   3   1   117006.92 1788.28
  -3  -1  -288544.08 3030.98
  -3  -1  -296732.81 4824.23
   3   1   280392.35 2442.95
   3   1   286187.14 3105.86
  -3  -1  -282784.40 3703.44
  -3  -1  -3460738.8 7593.73
  -3  -1  -3469303.2 5828.01
   3   1   3494741.2 5620.16
   3   1   3467686.2 5825.38
  -3  -1  -3438798.1 8782.49
  -3  -1  -466237.81 3409.62
  -3  -1  -463527.65 3429.56
   3   1   470645.12 3779.72
  -3  -1  -455287.92 3750.36
  -3  -1  -562563.33 3360.42
  -3  -1  -564418.71 3543.97
   3   1   566212.01 3776.91
  -3  -1  -6 2067.55  945.83
  -3  -1  -6 2931.77 1180.01
   3   1   6 1555.38 1253.78
  -3  -1  -7 5830.64 1190.99
  -3  -1  -7 6851.44 1349.64
   3   1   7 6729.94 1348.23
  -3  -1  -8 6541.35 1499.23
   3   1   8 6170.68 1754.21
  -3  -1  -9 1339.42 1105.43
  -3  -1  -9 1121.85  810.07
   3   1   9  907.45 1000.87
  -3  -1 -10  990.34 1023.46
  -3  -1 -10 1828.86  989.70
   3   1  10 1703.37 1235.29
  -3  -1 -11  457.32  926.42
  -3  -1 -11  535.22  805.24
   3   1  11 1187.06 1192.57
  -3  -1 -1229097.55 3606.13
  -3  -1 -1227000.43 6059.92
   3   1  1230616.46 3863.70
  -3  -1 -13 3620.25 1492.53
  -3  -1 -13 4428.91 1448.29
   3   1  13 5823.30 1789.16
  -3  -1 -14  959.84  870.42
  -3  -1 -14 1453.54 1047.28
   3   1  14  869.14 1000.99
  -3  -1 -15 3519.66 1515.48
  -3  -1 -15 4072.68 1453.90
   3   1  15 4880.66 1565.15
  -3  -1 -16 1378.33 1019.26
  -3  -1 -16  218.65  621.24
   3   1  16 1303.64 1571.71
  -3  -1 -17 1046.48  861.58
  -3  -1 -17 1095.47  922.56
   3   1  17 1069.95  868.31
  -3  -1 -18 2670.96 1324.33
   3   1  18 4712.80 1536.89
  -3  -1 -19 1857.49 1061.49
   3   1  19  976.45  971.91
   3   1  19 1997.71 1394.47
  -3  -1 -20 1069.78 1108.12
   3   1  20 1815.00 1458.61
  -3  -1 -21 7748.79 1666.25
   3   1  21 6796.01 1865.04
  -3  -2  21  849.90  950.25
   3   2 -20  678.77  724.72
  -3  -2  20  471.82 1059.44
  -3  -2  20  654.06  914.16
   3   2 -1912570.66 3216.08
  -3  -2  1912385.17 3478.75
  -3  -2  1910007.85 2589.13
   3   2 -18 4288.11 1608.19
  -3  -2  18 4041.77 1622.10
  -3  -2  18 4867.92 1506.06
   3   2 -17 1191.11  830.93
  -3  -2  17 2172.43 1467.48
  -3  -2  17 2038.64 1155.89
   3   2 -1619024.74 2749.50
  -3  -2  1618780.70 2921.46
  -3  -2  1620925.48 2871.37
   3   2 -1529288.10 5499.29
  -3  -2  1528975.42 5736.74
  -3  -2  1529339.71 5335.81
   3   2 -14  788.75  956.96
  -3  -2  14  756.51 1130.32
  -3  -2  14  897.28  568.09
   3   2 -13 2415.57 1078.08
  -3  -2  13 6278.16 1984.38
  -3  -2  13 6183.04 1299.48
   3   2 -12 3076.14 1232.79
  -3  -2  12 4607.54 2215.59
  -3  -2  12 1257.84  648.88
   3   2 -1175369.81 5614.41
  -3  -2  1183609.63 6604.36
  -3  -2  1179067.76 5593.42
   3   2 -10 4736.34 1310.89
  -3  -2  10 6371.58 1969.79
  -3  -2  10 3997.83  956.70
   3   2  -914841.76 2393.57
  -3  -2   914689.32 2679.92
  -3  -2   913787.35 2994.19
   3   2  -8 1425.16  981.64
  -3  -2   8 1114.56 1246.00
  -3  -2   8  154.95  367.01
   3   2  -8  718.43  564.41
   3   2  -7 1760.93  874.61
  -3  -2   7 2532.36 1288.90
  -3  -2   7 2449.36  774.99
   3   2  -7 2104.20  608.21
   3   2  -6 5176.61 1959.98
  -3  -2   6 5573.70 1453.09
  -3  -2   6 5413.64 1189.77
   3   2  -6 4720.74  657.74
   3   2  -557335.76 4002.00
  -3  -2   559711.40 3324.94
  -3  -2   557550.60 2700.28
   3   2  -551833.37 2263.05
   3   2  -414549.65 2162.78
  -3  -2   412037.13 2379.34
  -3  -2   411421.46 1624.44
   3   2  -413607.27 1261.81
   3   2  -3 9996.12 3209.07
  -3  -2   3 6076.67 1336.81
  -3  -2   3 3441.35  874.16
   3   2  -3 7376.09  738.72
   3   2  -212001.70 3665.08
  -3  -2   2 6726.62 1279.25
   3   2  -2 8039.57  567.59
   3   2  -2 7936.53 1241.86
   3   2  -1 1473.61  852.34
  -3  -2   1 1198.56  744.06
   3   2  -1 1289.67  365.96
   3   2  -1 1575.06  606.91
  -3  -2   0 3609.09 1364.61
  -3  -2   0 4455.94 1944.92
   3   2   0 2417.71  722.14
   3   2   0  136.26  301.38
  -3  -2  -1 2516.60 1463.08
   3   2   1 1378.31  597.71
   3   2   1 1024.85  551.60
  -3  -2  -1  974.42 1117.56
  -3  -2  -2  680.33 1022.23
   3   2   2  125.16  426.89
   3   2   2  883.07  609.33
  -3  -2  -2  822.14 1344.67
  -3  -2  -311273.91 1806.11
  -3  -2  -314267.48 3089.20
   3   2   3 9920.30 1018.99
   3   2   310148.75 1122.60
  -3  -2  -312083.94 1833.00
  -3  -2  -441372.58 2481.59
   3   2   446159.48 2462.60
   3   2   442961.45 2427.48
  -3  -2  -444700.71 2966.01
  -3  -2  -512193.36 2079.16
  -3  -2  -5 9239.21 1388.23
   3   2   511416.44 1378.66
   3   2   511524.70 1666.47
  -3  -2  -5 9005.11 1610.41
  -3  -2  -6 2136.10 1078.90
  -3  -2  -6 2423.89  881.65
   3   2   6 1618.31  535.51
   3   2   6 1187.17  949.23
  -3  -2  -726604.62 3264.62
  -3  -2  -726523.80 1913.70
   3   2   722877.35 1482.89
   3   2   723254.01 1990.73
  -3  -2  -8 9072.46 1600.47
  -3  -2  -811161.40 1496.41
   3   2   8 9460.65 1631.66
  -3  -2  -9 2314.78 1133.28
  -3  -2  -9 2032.32  785.15
   3   2   9 2900.67 1343.56
  -3  -2 -10  867.84  887.65
  -3  -2 -10  602.95  738.01
   3   2  10  384.33  905.13
  -3  -2 -11 7523.08 1768.79
  -3  -2 -1110544.54 2336.32
   3   2  1112570.73 3775.66
  -3  -2 -12  943.14 1299.22
  -3  -2 -12 -131.87  465.56
   3   2  12  549.51  932.06
  -3  -2 -1317110.02 2570.30
  -3  -2 -1318019.56 4846.58
   3   2  1319350.83 4963.30
  -3  -2 -1420950.79 2807.69
  -3  -2 -1416201.06 4913.50
   3   2  1417789.31 2540.22
  -3  -2 -15  497.80  933.83
  -3  -2 -15  443.18  764.64
   3   2  15  927.95 1261.02
  -3  -2 -16  827.80  837.57
  -3  -2 -16  -22.92  343.50
   3   2  16 1321.22 1291.29
  -3  -2 -17 5590.62 1537.41
   3   2  17 6260.18 2102.17
  -3  -2 -18 1517.56 1174.74
   3   2  18  538.76  715.89
   3   2  18  648.64 1146.50
  -3  -2 -19 7201.33 2188.23
   3   2  1910791.55 2952.82
  -3  -2 -20  544.15  831.49
   3   2  20 2686.72 1825.74
  -3  -2 -2110721.56 2181.41
   3   2  2111403.60 4212.45
  -3  -3  21  643.43  826.07
   3   3 -20  779.77  985.33
  -3  -3  20 1349.77 1115.12
   3   3 -19 7417.76 2533.76
  -3  -3  19 4857.57 1795.57
  -3  -3  19 2416.45 2667.74
   3   3 -18 1105.81 1009.01
  -3  -3  18 1161.17 1233.33
  -3  -3  18  509.52  536.19
   3   3 -17 5172.60 1856.71
  -3  -3  17 2189.49 1599.37
  -3  -3  17 1188.57  981.56
   3   3 -16  624.65  905.13
  -3  -3  16 1447.48 1317.16
  -3  -3  16  438.10  540.13
   3   3 -15  791.47  955.09
  -3  -3  15  829.44 1441.41
  -3  -3  15  272.72  543.12
   3   3 -14 2542.62 1560.57
  -3  -3  14 1230.06 1703.61
  -3  -3  14 1543.13  673.66
   3   3 -1319030.12 2524.71
  -3  -3  1320034.38 2875.85
  -3  -3  1321819.95 2279.95
   3   3 -12 7085.00 1676.51
  -3  -3  12 9371.40 2475.76
  -3  -3  12 7361.63 1237.67
   3   3 -11 9800.90 1874.33
  -3  -3  1110311.23 2425.43
  -3  -3  1111289.58 1681.80
   3   3 -10  554.07  621.18
  -3  -3  10  518.63 1002.51
  -3  -3  10 -174.63  431.68
   3   3  -9 5812.80 1289.43
  -3  -3   9 7112.68 1666.08
  -3  -3   9 6052.40 1067.47
   3   3  -9 4908.96  948.65
   3   3  -8 3889.20 1045.61
  -3  -3   8 3928.36 1330.17
  -3  -3   8 2972.38  758.15
   3   3  -8 5036.88  861.34
   3   3  -723903.67 1845.52
  -3  -3   731225.29 2479.09
  -3  -3   725095.23 1354.64
   3   3  -722655.25 1371.91
   3   3  -6 5218.56 1311.23
  -3  -3   6 3731.11 1334.88
  -3  -3   6 4124.39  673.75
   3   3  -6 2898.50  681.27
   3   3  -584531.66 4234.35
  -3  -3   584448.38 4160.39
  -3  -3   575816.50 2962.78
   3   3  -569745.78 2892.23
   3   3  -4 5996.36 1472.84
  -3  -3   4 5147.09 1216.47
   3   3  -3 1630.22 1116.40
  -3  -3   3  874.63 1089.71
   3   3  -2  885.29  570.60
  -3  -3   2  661.03  658.88
   3   3  -189482.99 3505.17
  -3  -3   181943.75 2588.86
  -3  -3   032261.49 2300.71
  -3  -3   032346.76 2698.76
   3   3   030364.61 1630.29
   3   3   026092.34  682.12
  -3  -3   028507.80 1492.64
  -3  -3  -1 4117.17 1239.70
  -3  -3  -1 5704.36 1416.46
   3   3   1 3885.32  779.02
   3   3   1 5237.82  613.36
  -3  -3  -1 4603.31 1046.53
  -3  -3  -2 5252.69 1435.33
  -3  -3  -2 5229.35 1351.93
   3   3   2 3260.70  678.17
   3   3   2 5914.78  764.81
  -3  -3  -2 5598.52 1063.82
  -3  -3  -328023.71 2233.37
  -3  -3  -330690.94 3035.15
   3   3   328599.09 1633.38
   3   3   331428.20 1751.43
  -3  -3  -332353.40 2034.51
  -3  -3  -4 1596.80  962.00
  -3  -3  -4  662.18  892.56
   3   3   4  685.23  378.98
   3   3   4 1061.78  668.09
  -3  -3  -4 1743.66  815.49
  -3  -3  -5 8982.48 1752.30
  -3  -3  -510661.89 1505.71
   3   3   5 9282.73 1133.01
   3   3   513970.25 3167.25
  -3  -3  -511876.76 1604.63
  -3  -3  -636148.68 2347.01
  -3  -3  -637419.52 1922.64
   3   3   640715.54 1823.89
   3   3   647699.64 2431.96
  -3  -3  -7 1298.65 1059.09
  -3  -3  -7 1055.82  754.29
   3   3   7 2067.67  658.70
   3   3   7 2429.81 1433.74
  -3  -3  -8 1379.33 1407.27
  -3  -3  -8  780.70  821.34
   3   3   8  182.51  279.27
   3   3   8 1835.42 1200.17
  -3  -3  -9  693.21  822.76
  -3  -3  -9  491.79  666.71
   3   3   9  681.54  592.03
   3   3   9  195.83  783.73
  -3  -3 -10  401.17  793.62
  -3  -3 -10  448.67  507.60
   3   3  10   87.46  262.09
   3   3  10  393.81  880.76
  -3  -3 -1145776.20 4067.98
  -3  -3 -1132653.92 5748.94
   3   3  1144496.05 4200.54
  -3  -3 -1236820.01 4140.63
  -3  -3 -1236361.10 6013.16
   3   3  1250347.38 5762.09
  -3  -3 -13 3181.84 1630.67
  -3  -3 -13 3422.86 1271.73
   3   3  13 1635.75 1233.51
  -3  -3 -14 5248.75 1751.46
  -3  -3 -14 3808.15 1868.64
   3   3  14 6804.69 2001.27
  -3  -3 -15 8232.63 1774.31
   3   3  1510358.19 2737.38
  -3  -3 -16 1529.72 1357.17
   3   3  16  956.58  814.84
   3   3  16  662.59 1231.18
  -3  -3 -17 1261.03 1317.51
   3   3  17 2979.60 1448.26
  -3  -3 -18 1442.41 1187.97
   3   3  18 1002.92  827.09
  -3  -3 -19 2685.43 1714.31
   3   3  19 5507.34 2107.74
  -3  -3 -20 2710.30 1630.67
   3   3  20 6342.52 2033.40
  -3  -3 -21 1803.59 1211.34
   3   3  21 1026.65  953.81
   3   4 -20 1588.26 1154.80
  -3  -4  20  824.92 1163.92
   3   4 -19 1839.71 1286.07
  -3  -4  19  709.69 1107.23
   3   4 -18 5356.88 2109.81
  -3  -4  18 1975.36 1283.11
   3   4 -17  666.12 1134.95
  -3  -4  17 2310.85 1800.63
  -3  -4  17  534.47  749.00
   3   4 -16 3178.68 1546.61
  -3  -4  16 4948.18 1928.23
  -3  -4  16 3429.02 1105.51
   3   4 -15 6237.99 1975.82
  -3  -4  15 8073.69 2386.20
  -3  -4  15 8330.21 1484.49
   3   4 -14  551.69 1445.16
  -3  -4  14  540.47 1169.63
  -3  -4  14  589.45  667.74
   3   4 -1351714.04 4115.70
  -3  -4  1349390.50 4731.78
  -3  -4  1346100.52 3100.61
   3   4 -12 4273.08 1530.44
  -3  -4  12 4121.64 1749.26
  -3  -4  12 4098.90  974.13
   3   4 -11  922.33  871.27
  -3  -4  11 1812.32 1289.58
  -3  -4  11 2045.67  822.62
   3   4 -1013119.11 2290.58
  -3  -4  1012968.75 2280.25
  -3  -4  1013358.37 1845.23
   3   4  -917490.88 2736.97
  -3  -4   913042.28 2424.61
  -3  -4   914322.94 3088.15
   3   4  -914793.90 2323.20
   3   4  -842770.96 3711.58
  -3  -4   841559.05 3862.91
  -3  -4   837612.44 2824.04
   3   4  -834794.49 3070.85
   3   4  -7 3851.25 1179.40
  -3  -4   7 2822.14 1400.44
  -3  -4   7 2526.10  554.59
   3   4  -7 1265.54  764.14
   3   4  -6 1895.25  705.53
  -3  -4   6 2145.60 1265.53
  -3  -4   6 1922.01  451.20
   3   4  -6  994.38  740.55
   3   4  -511304.30 3390.32
  -3  -4   512263.47 1867.45
  -3  -4   5 6528.33  860.80
  -3  -4   5 7556.67  445.72
   3   4  -4  915.09  828.27
  -3  -4   4  615.16  751.09
   3   4  -326038.63 2170.54
  -3  -4   325192.52 2755.74
   3   4  -224441.50 3362.26
  -3  -4   223519.86 2582.16
   3   4  -1114226.5 4721.43
  -3  -4   1123686.2 5146.66
  -3  -4   0 9966.46 1980.31
  -3  -4   0 8945.18 1301.02
   3   4   0 9011.34 1332.56
   3   4   0 6891.13 1388.60
  -3  -4   0 8486.28  946.01
  -3  -4  -1 1312.15 1312.81
  -3  -4  -1   98.92  495.92
   3   4   1  594.12  675.98
   3   4   1   87.50  203.89
  -3  -4  -1  454.12  316.32
  -3  -4  -224341.76 2731.37
  -3  -4  -224062.83 2871.27
   3   4   219337.34 1882.74
   3   4   221240.32 1963.26
  -3  -4  -221079.87 1976.40
  -3  -4  -327863.05 2303.38
  -3  -4  -325832.86 2432.92
   3   4   325633.68 2333.44
   3   4   329116.26 1693.90
  -3  -4  -330967.03 1838.13
  -3  -4  -464227.73 3044.26
  -3  -4  -456938.39 2195.63
   3   4   464655.71 2156.59
   3   4   470820.22 2542.97
  -3  -4  -467435.76 2507.15
  -3  -4  -523048.68 2079.41
  -3  -4  -519292.11 1290.19
   3   4   519375.71 1073.70
   3   4   525587.39 1820.90
  -3  -4  -522333.25 1636.03
  -3  -4  -6 9593.02 1425.70
  -3  -4  -6 7872.04  917.15
   3   4   6 6026.71  589.97
   3   4   611212.25 3405.04
  -3  -4  -7 1004.54 1056.67
  -3  -4  -7 1442.85  553.46
   3   4   7  789.89  296.94
   3   4   7 1818.29 1098.06
  -3  -4  -8 2252.16 1045.33
  -3  -4  -8 2379.75  583.25
   3   4   8 2337.36  433.94
   3   4   8 4368.68 1640.81
  -3  -4  -912396.17 2273.62
  -3  -4  -910665.44 3013.12
   3   4   910750.05 1479.94
   3   4   921038.19 5756.51
  -3  -4 -1048880.76 4219.93
  -3  -4 -1050060.22 3839.50
   3   4  1041934.06 2920.35
   3   4  1060446.02 5092.55
  -3  -4 -1162015.10 5999.31
  -3  -4 -1150210.15 5230.77
   3   4  1171078.10 6806.22
  -3  -4 -12  292.21  792.32
  -3  -4 -12  501.72  386.03
   3   4  12  661.38  951.78
  -3  -4 -13 1130.64 1321.96
   3   4  13 2875.87 1604.07
  -3  -4 -14 2504.82 1515.97
   3   4  14  989.23 1219.74
  -3  -4 -15  701.53  916.80
   3   4  15  -61.29  883.16
  -3  -4 -16  680.02  918.89
   3   4  16  432.29  853.15
  -3  -4 -17  990.99  949.69
   3   4  17 4286.05 1782.34
  -3  -4 -18 6739.75 1723.88
   3   4  18 9574.31 2073.63
  -3  -4 -19  935.39  856.56
   3   4  19  983.93 1639.31
  -3  -4 -20  478.48  817.81
   3   4  20 1125.84 1720.77
  -3  -5  20 5029.10 2014.04
   3   5 -19 1716.89 1309.71
  -3  -5  19 1290.79 1245.26
   3   5 -18 6079.64 1956.53
  -3  -5  18 8750.61 2780.24
   3   5 -17  625.35  861.29
  -3  -5  17 1027.07 1490.25
   3   5 -16 1775.73 1247.52
  -3  -5  16 2480.16 1950.51
  -3  -5  16 2733.38  934.00
   3   5 -15 8735.91 1994.81
  -3  -5  1515423.91 3097.52
  -3  -5  1511169.70 1777.92
   3   5 -14 2021.71 1265.48
  -3  -5  14 1249.16 1761.19
  -3  -5  14 1666.46  802.25
   3   5 -1319823.01 2796.60
  -3  -5  1325305.28 3932.63
  -3  -5  1320590.23 2498.52
   3   5 -12  282.20  824.08
  -3  -5  12 1652.75 1645.38
  -3  -5  12 1263.02  721.19
   3   5 -1115315.31 2153.19
  -3  -5  1123547.24 3426.75
  -3  -5  1115953.88 2366.19
   3   5 -1066112.55 6429.19
  -3  -5  1075971.60 7545.40
  -3  -5  1068563.91 6041.28
   3   5  -9 9467.77 2133.02
  -3  -5   9 9741.70 2146.32
  -3  -5   910572.52 1878.52
   3   5  -910239.29 1937.52
   3   5  -860154.18 7212.70
  -3  -5   870245.23 5779.29
  -3  -5   865212.90 4641.88
   3   5  -845432.79 3946.31
   3   5  -7 3954.31 1678.62
  -3  -5   7 3072.66 1207.59
  -3  -5   7 2155.90  836.42
   3   5  -6 7778.49 2264.30
  -3  -5   6 7438.07 1745.31
  -3  -5   6 4361.52 1385.26
  -3  -5   6 7300.34 1039.99
   3   5  -5  470.73  382.02
  -3  -5   5  425.57  788.81
  -3  -5   5  676.21  297.38
   3   5  -4 2951.47  980.71
  -3  -5   4 2684.21 1207.60
  -3  -5   4 1186.94  235.15
   3   5  -3 1395.29  878.81
  -3  -5   3  485.34  707.96
   3   5  -2 2033.99 1251.59
  -3  -5   2 4472.54 1369.85
  -3  -5   2 1617.76  317.59
  -3  -5   111236.29 1750.28
  -3  -5   110180.38 1286.36
  -3  -5   1 6949.68  966.28
  -3  -5   0 3329.82 1342.57
  -3  -5   0 2139.74  829.12
   3   5   0 1894.72  827.36
  -3  -5   0 2308.70  374.53
  -3  -5  -115243.39 1774.77
  -3  -5  -115739.63 1250.80
   3   5   114349.69 1274.90
   3   5   117315.09 1082.00
  -3  -5  -114802.82  822.44
  -3  -5  -243458.75 2613.22
  -3  -5  -235056.00 2186.93
   3   5   238137.98 1885.24
   3   5   236569.32 1668.87
  -3  -5  -235737.89 1451.42
  -3  -5  -3168250.5 4013.66
  -3  -5  -3164610.0 4513.33
   3   5   3166042.3 2972.50
   3   5   3162238.8 4543.30
  -3  -5  -3149032.5 4049.95
  -3  -5  -452283.15 2943.76
  -3  -5  -440597.71 2154.61
   3   5   438973.93 1611.35
   3   5   448559.66 2116.93
  -3  -5  -448186.83 1957.12
  -3  -5  -5  375.55  858.36
  -3  -5  -5  437.78  334.17
   3   5   5  484.93  307.32
   3   5   5  528.78  438.58
  -3  -5  -6 3999.84 1369.41
  -3  -5  -6 2928.36  482.26
   3   5   6 2972.02  457.42
   3   5   6 3404.84 1073.39
  -3  -5  -7 2656.03 1147.62
  -3  -5  -7  827.81  282.36
   3   5   7  556.36  932.83
  -3  -5  -819325.65 2062.90
  -3  -5  -816679.13 1973.06
   3   5   813245.82 1614.59
   3   5   824174.49 2772.53
  -3  -5  -9 2883.00 1248.28
   3   5   9 2462.28 1434.82
  -3  -5 -1023152.42 2853.48
   3   5  1019713.00 1794.68
   3   5  1035623.90 4090.15
  -3  -5 -11 1304.03 1219.48
   3   5  11 2472.96 1227.14
  -3  -5 -12  866.18  830.34
   3   5  12 2222.70 1454.00
  -3  -5 -13 8885.19 1910.29
   3   5  1313659.52 2477.40
  -3  -5 -14 1578.86 1236.83
   3   5  14 1293.45 1220.02
  -3  -5 -15 2582.54 1216.16
   3   5  15 5168.28 1850.15
  -3  -5 -16 1957.07 1224.14
   3   5  16 1087.51 1088.48
  -3  -5 -1710823.88 1988.85
   3   5  1714238.75 2303.92
  -3  -5 -18 2308.14 1375.86
   3   5  18  854.16 1090.61
  -3  -5 -19  589.33  759.05
   3   5  19  122.46  996.20
  -3  -5 -20 1149.87 1236.74
   3   5  20 2153.44 1470.55
   3   6 -19 1799.03  871.75
  -3  -6  19 1854.71 1735.20
   3   6 -1810038.85 2200.12
  -3  -6  1811571.36 2965.77
   3   6 -17  524.20 1127.05
  -3  -6  17 1684.03 1801.88
   3   6 -1614316.40 2052.22
  -3  -6  1617630.71 3338.69
   3   6 -15 7046.77 1716.84
  -3  -6  15 8450.99 2462.55
   3   6 -14 6804.83 1536.87
  -3  -6  14 6899.60 3240.03
  -3  -6  14 5863.88 1418.05
   3   6 -13  303.03  854.43
  -3  -6  13 1598.42 1293.45
  -3  -6  13  175.44  422.69
   3   6 -12 3319.12 1318.77
  -3  -6  12 1660.97 1523.41
  -3  -6  12 4089.96  954.67
   3   6 -11  576.06 1361.33
  -3  -6  11  708.18 1497.55
  -3  -6  11  644.11  720.67
   3   6 -10 3549.57 1449.93
  -3  -6  10 4679.51 1608.32
  -3  -6  10 4336.35  924.57
   3   6  -9  921.10  908.27
  -3  -6   9 1458.00 1053.47
  -3  -6   9  992.05  789.21
   3   6  -828940.79 5649.24
  -3  -6   837514.88 3714.17
  -3  -6   835369.30 2747.79
   3   6  -7  763.54  713.99
  -3  -6   7 1649.68 1428.70
  -3  -6   7   69.33  250.04
  -3  -6   7  869.51  656.96
   3   6  -6 1546.75 1088.13
  -3  -6   6 1347.42 1289.36
  -3  -6   6  205.72  249.11
  -3  -6   6 2132.14  633.70
   3   6  -511149.97 3901.61
  -3  -6   5 8485.70 1918.80
  -3  -6   5 4923.66 1581.53
  -3  -6   5 8696.22 1276.26
   3   6  -457296.69 4458.69
  -3  -6   462949.43 3552.96
  -3  -6   450017.92 2623.33
  -3  -6   449193.61 1979.69
   3   6  -3  356.46  908.51
  -3  -6   3  471.18  292.64
  -3  -6   3  699.14  487.20
   3   6  -2 1535.88  627.07
  -3  -6   2 2201.36  909.68
  -3  -6   2 1266.04  321.35
  -3  -6   2 2133.26  988.49
  -3  -6   1 1402.45 1540.22
  -3  -6   1 3701.94 1087.93
  -3  -6   1 1957.42  370.90
  -3  -6   031971.50 2464.69
  -3  -6   032219.58 1388.83
  -3  -6  -1  283.81  861.84
  -3  -6  -1  203.75  202.00
  -3  -6  -1  284.08  469.36
   3   6   1   36.53  300.63
  -3  -6  -1  399.01  338.36
  -3  -6  -234269.99 2474.12
  -3  -6  -220833.70 2335.53
  -3  -6  -224208.00 1473.00
   3   6   225022.41 1714.70
  -3  -6  -225269.92 1310.19
  -3  -6  -312681.30 2288.18
  -3  -6  -3 9473.81 2010.33
  -3  -6  -314493.59 2487.87
   3   6   316063.31 3599.17
  -3  -6  -312895.51 1714.71
  -3  -6  -4  227.34  204.75
  -3  -6  -4  606.35  334.39
   3   6   4  220.59  279.17
  -3  -6  -530574.42 2905.90
  -3  -6  -521835.84 1572.34
  -3  -6  -524740.43 1763.85
   3   6   529905.06 2684.28
  -3  -6  -6 4264.86 1265.22
   3   6   6 4577.47 1155.59
  -3  -6  -736515.35 3401.83
   3   6   732575.82 3045.74
  -3  -6  -8 8574.89 1788.56
   3   6   8 7795.90 2663.73
  -3  -6  -932722.95 3651.98
   3   6   936534.05 4246.72
  -3  -6 -10 1592.67  910.45
   3   6  10  810.82  832.02
  -3  -6 -11 2097.41 1190.71
   3   6  11 2708.58 1510.26
  -3  -6 -12 2310.05 1419.59
   3   6  12 3147.98 1698.26
  -3  -6 -1312539.81 2807.00
   3   6  1316977.88 3685.08
  -3  -6 -14 3138.26 1342.49
   3   6  14 4858.74 1911.81
  -3  -6 -15 3674.17 1319.89
   3   6  15 4829.57 1658.74
  -3  -6 -16 1370.96 1042.11
   3   6  16  644.05  885.18
  -3  -6 -17  883.04  924.39
   3   6  17 2155.00 1378.57
  -3  -6 -18 2989.84 1523.19
   3   6  18 2487.71 1406.96
  -3  -6 -19  580.60  769.90
   3   6  19  849.52  989.06
   3   7 -18 1818.06 1325.34
  -3  -7  18 2054.26 1771.98
   3   7 -17   73.03  736.59
  -3  -7  17  983.21 1572.36
   3   7 -16 6281.76 1859.19
  -3  -7  16 7547.90 3015.63
   3   7 -15  541.59  688.21
  -3  -7  15  410.70 1228.13
   3   7 -14  870.92  903.15
  -3  -7  14  808.21 1659.05
   3   7 -13 1322.48  784.60
  -3  -7  13 1931.21 1537.58
   3   7 -1218354.07 4291.62
  -3  -7  1218030.72 4082.69
   3   7 -11 4893.45 1287.64
  -3  -7  11 5537.83 1922.14
  -3  -7  11 4712.75  976.65
   3   7 -10 5076.43 1529.37
  -3  -7  10 4714.36 1878.63
  -3  -7  10 5168.74 1082.80
   3   7  -9   -1.69  778.42
  -3  -7   9 1155.43 1460.85
  -3  -7   9  713.61  601.09
   3   7  -812358.70 2895.76
  -3  -7   812143.42 2270.20
  -3  -7   812127.51 1465.79
   3   7  -7 6779.66 3489.80
  -3  -7   7 5941.24 1693.34
  -3  -7   7 6258.37  999.61
   3   7  -6  988.76 1336.07
  -3  -7   6 1737.95  718.83
   3   7  -537209.54 4469.44
  -3  -7   524953.23 1946.57
  -3  -7   531893.19 2576.69
   3   7  -4  754.35  893.07
  -3  -7   4  571.97  797.43
  -3  -7   4  595.89  368.55
  -3  -7   4  534.21  646.80
   3   7  -3  105.76  375.04
  -3  -7   3   86.96  875.59
  -3  -7   3  184.09  215.24
  -3  -7   3 1187.43 1109.09
  -3  -7   2 1511.22 1247.21
  -3  -7   2  981.05  721.43
  -3  -7   2  781.00  346.36
  -3  -7   2 4220.03 1635.15
  -3  -7   113662.47 2512.14
  -3  -7   112341.50 1955.29
  -3  -7   111200.07 1538.88
  -3  -7   015015.98 3076.60
  -3  -7   016317.78 2419.68
   3   7   013766.84 2741.40
  -3  -7   014825.67 1924.38
  -3  -7  -1 2729.17 1184.22
  -3  -7  -1 1868.12  729.57
  -3  -7  -1 6175.82 1068.56
   3   7   1 4177.37 1528.75
  -3  -7  -1 3986.33  587.82
  -3  -7  -216140.67 2601.64
  -3  -7  -210900.61 2014.64
  -3  -7  -216605.12 2154.77
   3   7   214304.70 3752.55
  -3  -7  -3  404.85  776.42
  -3  -7  -3  254.39  223.96
  -3  -7  -3   34.31  199.64
   3   7   3  798.35  722.20
  -3  -7  -4  604.81  845.59
  -3  -7  -4  221.14  209.69
  -3  -7  -4  314.54  303.73
   3   7   4  378.11  763.57
  -3  -7  -587880.93 6526.24
   3   7   576950.73 6229.53
  -3  -7  -669560.22 5277.56
   3   7   665873.92 6287.24
  -3  -7  -7 1836.27 1210.06
   3   7   7  413.61  693.02
  -3  -7  -8 2924.05 1380.65
   3   7   8 4606.67 1335.51
  -3  -7  -9  572.29  743.18
   3   7   9 1285.13 1051.46
  -3  -7 -10 -132.68  781.83
   3   7  10 1859.72 1027.43
  -3  -7 -11 7740.01 1538.94
   3   7  11 8510.13 2511.04
  -3  -7 -12 3829.92 1389.88
   3   7  12 5396.36 1645.68
  -3  -7 -13 2698.31 1370.07
   3   7  13 2491.44 1251.27
   3   7  1413178.85 2372.28
   3   7  15 1017.74  834.27
   3   7  16  202.59  835.04
  -3  -7 -17 1120.59  718.24
   3   7  17 -325.28  828.02
   3   7  18 7660.76 3057.95
   3   7  19 3453.07 1584.95
   3   8 -17 1646.75 1175.17
  -3  -8  17 1196.37 1306.45
   3   8 -16 2464.78 1249.78
  -3  -8  16  263.87 1078.03
   3   8 -15 3259.76 1142.05
  -3  -8  15 2799.73 1631.92
   3   8 -14 1134.17 1003.84
  -3  -8  14 5840.75 2458.06
   3   8 -1318370.39 5838.30
  -3  -8  1321170.98 3815.91
   3   8 -12 2137.49  747.16
  -3  -8  12 3098.50 1592.05
   3   8 -11  668.73  874.80
  -3  -8  11  232.68  999.80
   3   8 -10 1136.86 1073.46
  -3  -8  10  560.72 1013.95
   3   8  -9 1210.47 1091.17
  -3  -8   9 1312.81 1506.87
   3   8  -8  826.76  637.84
  -3  -8   8   85.60  418.21
   3   8  -716472.36 4463.57
  -3  -8   713432.56 2494.60
  -3  -8   713429.55 1527.16
   3   8  -624555.39 5792.10
  -3  -8   619452.74 2776.04
  -3  -8   617116.43 1901.45
   3   8  -5 9297.14 2165.87
  -3  -8   510760.20 1729.74
  -3  -8   510289.97 1594.86
   3   8  -4  701.60  956.97
  -3  -8   4  784.28  720.54
  -3  -8   4 1664.51 1247.75
  -3  -8   3  840.02  912.14
  -3  -8   3  453.42  753.38
  -3  -8   257854.77 5609.23
  -3  -8   237218.27 4382.73
  -3  -8   1 5272.15 1050.97
  -3  -8   1 2754.62 1656.39
  -3  -8   0 2207.34  794.09
   3   8   0 1282.26 1181.57
  -3  -8  -1  273.13  441.99
   3   8   1  -80.38  533.29
  -3  -8  -2  824.07  461.71
   3   8   2  392.24  515.56
  -3  -8  -3 1430.11  388.14
   3   8   3 1696.30 1683.36
   3   8   455104.89 5310.70
   3   8   5  -97.53  648.37
   3   8   6 9167.84 1691.57
  -3  -8  -7 2446.88 1271.01
   3   8   7 1239.54  628.98
   3   8   8 -145.35  737.07
  -3  -8  -9 8002.59 1726.39
   3   8   9 5762.97 2273.47
  -3  -8 -10 8217.15 1698.38
   3   8  1010750.73 2721.37
  -3  -8 -11 7643.39 1603.70
   3   8  1110930.73 2435.20
  -3  -8 -12  369.49  714.41
   3   8  12 1002.83 1194.61
  -3  -8 -13  526.02  740.71
   3   8  13 2112.33 1458.55
  -3  -8 -14 5148.91 1664.23
   3   8  14 7463.59 2208.73
  -3  -8 -15 1692.81 1081.15
   3   8  15 3314.91 1671.94
  -3  -8 -16 1972.86 1492.80
   3   8  16  549.64  898.60
  -3  -8 -17 1681.57 1220.55
   3   8  17 5267.54 2284.13
  -3  -8 -18 4039.75 1363.90
   3   8  18 6757.55 1942.17
   3   9 -16  724.72  838.71
  -3  -9  16 2843.65 1586.38
   3   9 -15 5084.41 3631.58
  -3  -9  1515998.25 4727.25
   3   9 -14  435.32  515.64
  -3  -9  14  519.53 1135.73
   3   9 -13 3468.18 1629.43
  -3  -9  13 6706.22 2253.08
   3   9 -12 1128.24  754.73
  -3  -9  12 1084.68  995.43
   3   9 -11 8369.36 3070.13
   3   9 -10 4034.00 1507.15
  -3  -9  10 7153.03 1859.41
   3   9  -9  114.55  567.36
  -3  -9   9  709.96 1077.28
   3   9  -8 8022.63 3403.28
  -3  -9   8 6476.11 2362.78
   3   9  -7 3545.76 1267.55
  -3  -9   7 1095.34 1111.93
   3   9  -6 1663.01  945.37
  -3  -9   6  585.26  889.48
  -3  -9   6  536.83  390.51
   3   9  -5  944.69  768.25
  -3  -9   5   95.33  764.80
  -3  -9   5  743.94  774.91
  -3  -9   416261.55 2020.49
  -3  -9   414463.20 2307.36
  -3  -9   3 3986.18 1662.12
  -3  -9   3 3062.80 1078.08
  -3  -9   3 1581.33 1607.09
  -3  -9   2 4117.30 1433.59
  -3  -9   2 3545.82 1700.59
  -3  -9   2 4056.96 2207.37
  -3  -9   1  971.71 1106.29
  -3  -9   1 2049.04  935.60
  -3  -9   1 3038.42 1704.02
  -3  -9   0 1512.86 1175.91
  -3  -9   0 1534.26  877.62
   3   9   0 1487.40 1335.17
  -3  -9  -1  339.10  903.49
  -3  -9  -1  149.76  337.41
   3   9   1  618.14  801.47
  -3  -9  -2  418.97  660.89
  -3  -9  -2  534.66  377.90
   3   9   2  507.36 1015.77
  -3  -9  -3 8513.99 1476.28
   3   9   3 7971.41 3002.82
  -3  -9  -4 1512.91 1271.32
   3   9   4 2708.07 1640.32
  -3  -9  -5 4750.55 1322.97
   3   9   5 4929.09 1752.94
  -3  -9  -6  780.44  997.56
   3   9   6  730.19  738.90
  -3  -9  -7 5826.59 1495.08
   3   9   7 2798.91 1208.79
  -3  -9  -8 6921.30 1779.58
   3   9   8 4620.33 1796.52
  -3  -9  -9  192.79  768.49
   3   9   9 1356.34 1666.61
  -3  -9 -10 7599.29 1634.31
   3   9  10 6055.07 2806.45
  -3  -9 -11 1409.61 1329.82
   3   9  11  417.76  715.67
  -3  -9 -12  800.80  792.66
   3   9  12  971.66 1449.65
  -3  -9 -13 3210.04 1572.34
   3   9  13 2637.78 1896.78
  -3  -9 -14 7517.26 2167.66
   3   9  1410079.15 3290.69
  -3  -9 -15  594.84  613.85
   3   9  15 2040.25 1271.83
  -3  -9 -16 1058.91 1059.41
   3   9  16  345.12 1111.28
  -3  -9 -17 9768.39 1828.16
   3   9  1710283.48 3272.76
   3  10 -16 2005.13 2029.21
   3  10 -15 1017.41 1294.74
  -3 -10  15 2019.89 1400.41
   3  10 -14  462.93  920.80
   3  10 -13  217.99  533.26
  -3 -10  13  993.98 1248.40
   3  10 -12  855.49 1053.69
  -3 -10  12 3917.15 2730.97
   3  10 -11  331.22  654.59
  -3 -10  11 1597.43 1480.25
   3  10 -10  109.35  422.74
  -3 -10  10 1437.38 1666.83
   3  10  -9 5879.19 2127.80
  -3 -10   9 5191.03 2373.44
   3  10  -8 1329.60  665.22
  -3 -10   8  436.12  910.47
   3  10  -7 1020.32  700.22
  -3 -10   7 1459.35 1214.70
   3  10  -6  580.06 1088.83
  -3 -10   6  458.87  822.46
  -3 -10   5 3326.53 1561.94
  -3 -10   5 2774.97 1189.83
  -3 -10   4 3927.07 1421.24
  -3 -10   4 7602.36 1586.49
  -3 -10   3 3579.42 1127.71
  -3 -10   3 1637.76  849.54
  -3 -10   3 2131.27 1561.64
  -3 -10   2  522.07  599.61
  -3 -10   2  347.99  415.95
  -3 -10   2 1704.59 1419.06
  -3 -10   1  794.53  676.79
  -3 -10   1  216.84  389.14
  -3 -10   1 2428.14 2008.27
  -3 -10   0 2106.57  898.54
  -3 -10   0  948.41  624.69
   3  10   0  743.55  618.43
  -3 -10  -1 -236.27  548.02
   3  10   1  743.12  891.76
  -3 -10  -2 7883.87 1559.92
   3  10   2 4572.90 2049.79
  -3 -10  -3 8329.45 1456.19
   3  10   3 5361.81 1782.67
  -3 -10  -4 1286.94  752.07
   3  10   4 2130.40 1545.24
  -3 -10  -5  354.83  659.20
   3  10   5 1670.16 2086.87
  -3 -10  -644771.54 4662.40
   3  10   634312.88 6072.09
  -3 -10  -764147.26 3518.67
   3  10   756955.50 5892.02
   3  10   8 -372.11  690.13
  -3 -10  -925263.88 3802.86
   3  10   918954.84 4581.99
  -3 -10 -10 2830.44 1336.77
   3  10  10 1419.20 2498.20
  -3 -10 -11 1811.78 1268.93
   3  10  11 1214.50 1179.37
  -3 -10 -12    3.84  727.85
   3  10  12  729.44  876.99
  -3 -10 -13 4956.61 1391.62
   3  10  13 1077.22  868.71
  -3 -10 -14  711.34  826.97
   3  10  14  997.25  913.12
  -3 -10 -15 5593.76 1665.31
   3  10  15 3852.57 2686.44
  -3 -10 -16 1441.84 1021.29
   3  10  16  125.19 1213.62
  -3 -10 -17  -81.85  594.06
   3  11 -15  379.24  377.71
   3  11 -14  529.79  976.18
   3  11 -13  538.03  489.30
  -3 -11  13  608.99 1014.07
   3  11 -12 4313.42 3108.80
  -3 -11  12 7251.79 2738.38
   3  11 -11  660.95  710.23
  -3 -11  11 1530.43 1495.84
   3  11 -10 6007.72 1966.84
  -3 -11  10 5945.17 1993.07
   3  11  -9 2036.15 1567.82
  -3 -11   9 2764.87 1587.27
   3  11  -8 4321.99 2353.53
  -3 -11   8 9449.03 2192.73
   3  11  -7 1691.60  873.95
  -3 -11   7 2611.00 1644.62
  -3 -11   6 4778.85 1521.91
  -3 -11   6 4910.09 1768.21
  -3 -11   513147.12 2444.18
  -3 -11   510268.35 2086.18
  -3 -11   4 6857.36 1596.04
  -3 -11   4 7907.90 1522.95
  -3 -11   3 1120.18 1197.80
  -3 -11   3  924.71  720.52
  -3 -11   2 6841.37 1644.40
  -3 -11   139093.07 5288.41
  -3 -11   010443.90 1727.76
  -3 -11  -1 3454.19 1128.91
   3  11   1 2376.57 1935.54
  -3 -11  -2  721.57  835.20
   3  11   2  592.75 1335.30
  -3 -11  -3 4324.24 1268.17
   3  11   3 1995.10 1663.93
  -3 -11  -4  687.54  828.81
   3  11   4  678.21  682.35
  -3 -11  -5 1450.67 1136.32
   3  11   5  360.96  534.09
  -3 -11  -6 5397.47 1454.54
   3  11   6 4967.82 1742.38
  -3 -11  -724603.83 2471.29
   3  11   718833.81 6514.56
  -3 -11  -8  726.49  911.71
   3  11   8  158.15  639.44
  -3 -11  -9  579.94  550.00
   3  11   9  736.30  943.00
  -3 -11 -10  545.41  691.34
   3  11  10 1068.50  990.46
  -3 -11 -11 1070.29  759.98
   3  11  11  760.47 1027.71
  -3 -11 -12  540.07  726.55
   3  11  12  931.10  810.04
  -3 -11 -13  490.36  815.85
   3  11  13  758.88 1080.50
  -3 -11 -14  971.65  893.40
   3  11  14  704.89  828.31
  -3 -12  11  -70.33  835.62
   3  12 -10  215.25  457.54
  -3 -12  10  -55.26  877.15
   3  12  -9  509.66  696.23
  -3 -12   9  635.11 1167.50
  -3 -12   8 1984.72 1210.98
  -3 -12   7 1500.47 1035.03
  -3 -12   7 1242.11  917.11
  -3 -12   6  324.14  517.15
  -3 -12   5  966.50 1092.88
  -3 -12   3   63.65  472.86
  -3 -12   2 2861.82 1453.65
  -3 -12   117482.62 1927.02
  -3 -12   0  529.93  786.81
  -3 -12  -1  289.42  506.79
   3  12   3   96.63  660.20
   3  12   4  684.26  542.74
   3  12   5 1560.21  686.07
   3  12   6 3635.14 2649.04
   3  12   7  350.82  501.36
   3  12   8 1288.51 1054.61
   3  12   9 3009.56 2669.83
   3  12  10 1152.57 1239.42
   3  12  11 1736.28 1304.61
   3  12  12  112.27  690.14
   3  12  13 2358.23 1536.13
  -4  11   0  739.17  985.78
  -4  11  -1  641.58  916.48
  -4  10   4 1045.13  837.06
  -4  10   3 1078.89 1028.39
  -4  10   2 1204.51 1121.80
   4 -10  -2 2067.48 2153.30
  -4  10   1 1096.60  983.29
   4 -10  -1 2487.49 3232.31
  -4  10   0 1290.12 1083.29
   4 -10   0 1916.00 2240.88
  -4  10  -1 3281.14 1518.18
   4 -10   1 3715.26 2917.89
  -4  10  -219650.58 2544.28
   4 -10   219738.50 5310.19
  -4  10  -311391.06 2457.28
  -4  10  -4 1769.79 1310.71
  -4  10  -5 1599.65 1262.58
  -4   9   8  272.68  749.77
  -4   9   7  634.66  945.98
  -4   9   6 2485.62 1354.13
  -4   9   6   95.27  927.48
  -4   9   5 1197.49  897.99
  -4   9   5 4350.55 2383.67
  -4   9   4  926.78  779.09
  -4   9   4 1791.39 1728.87
  -4   9   3  681.39  662.35
   4  -9  -3 7437.83 3827.20
  -4   9   2 1014.95  913.36
   4  -9  -2 2688.16 3801.60
  -4   9   1 1900.32  956.26
   4  -9  -1 8765.70 4221.42
  -4   9   0  905.33 1021.64
   4  -9   0 1755.80 2812.71
  -4   9  -1 7604.26 2402.58
   4  -9   110785.07 5134.58
  -4   9  -2 5489.91 1981.26
   4  -9   2 8812.60 4554.86
  -4   9  -3 1104.33  865.65
   4  -9   3  670.39 2531.80
  -4   9  -4  -37.85  738.11
   4  -9   4  715.30 2316.53
  -4   9  -5  452.11  955.68
   4  -9   5 1834.38 2745.22
  -4   9  -6 2525.76 1892.17
   4  -9   6 1783.09 2076.09
  -4   9  -7 1574.34 1342.66
   4  -9   7 7555.59 3956.76
  -4   9  -8   50.51  829.23
   4  -9   8 2835.64 2758.07
  -4   9  -9  493.08  819.86
  -4   8  11 1794.07 1352.94
  -4   8  10  498.40 1642.48
  -4   8   9  635.70  914.11
  -4   8   9  469.24  673.82
  -4   8   8 1510.62  695.80
  -4   8   8  862.96 1618.90
  -4   8   7 1403.02  741.28
  -4   8   7 1064.84 1183.85
  -4   8   6 2969.66 1307.39
  -4   8   6 2083.94 1864.33
  -4   8   5 3640.07 1423.10
  -4   8   5 2903.03 1835.66
  -4   8   4 1079.42 1161.56
  -4   8   4 1244.62 1146.09
  -4   8   3 1154.04 1000.62
  -4   8   2 1966.90 1045.08
   4  -8  -2 1173.38 2273.59
  -4   8   1 5728.89 1671.64
   4  -8  -1 2667.21 3440.23
  -4   8   0  282.28  710.83
   4  -8   0 1677.93 3322.82
  -4   8  -1 2649.69 1476.67
   4  -8   1 1810.87 2559.36
  -4   8  -2 1290.78 1103.66
   4  -8   2 4985.02 3318.15
   4  -8   3 3204.71 2658.37
  -4   8  -4 1896.97 1531.41
   4  -8   4 1605.96 3705.95
  -4   8  -5 1716.18 1186.76
   4  -8   5 1319.35 2270.20
  -4   8  -6 5206.52 1852.67
   4  -8   6 5577.69 3382.51
  -4   8  -7 3390.88 1659.12
   4  -8   7 4041.46 3393.20
  -4   8  -8 3300.75 1524.93
   4  -8   8 2282.54 2560.96
  -4   8  -9  859.52 1683.96
   4  -8   9 1662.84 1926.06
  -4   8 -10  557.03  879.67
   4  -8  10 2723.61 2251.02
  -4   8 -11 1022.85  924.46
   4  -8  11 3450.96 3124.50
  -4   7  13 2206.50 2628.37
  -4   7  11  752.10 1590.49
  -4   7  10  550.52  593.18
  -4   7  10  563.42  352.84
  -4   7   9 4763.95 1619.96
  -4   7   9  976.77  833.53
  -4   7   8 1131.32 1001.33
  -4   7   8 1060.81  943.79
  -4   7   7   27.43  691.38
  -4   7   7 1105.72  842.77
  -4   7   6 1206.74  974.43
  -4   7   6  515.11 1119.61
  -4   7   5  315.56  898.83
  -4   7   5  412.33 1075.16
  -4   7   4 1392.24 1243.38
  -4   7   4  411.62 1276.60
  -4   7   3  302.26  759.64
  -4   7   3 3685.57 2516.95
  -4   7   2 3965.76 1608.17
  -4   7   1  172.34  790.59
   4  -7  -1 1186.68 2441.94
  -4   7   0  527.11  834.00
   4  -7   0 4896.00 3397.16
  -4   7  -1 5398.43 2038.20
   4  -7   111022.57 4793.31
  -4   7  -2 1920.43  952.33
   4  -7   2 3244.41 2578.01
  -4   7  -3 3430.34 1722.26
   4  -7   3 4016.11 3930.77
  -4   7  -4 1351.27  980.23
   4  -7   4 2938.06 2553.95
  -4   7  -5  363.72  908.90
   4  -7   5 1040.85 2233.93
  -4   7  -6 2214.13 1401.20
   4  -7   6 2347.52 2125.89
  -4   7  -7 4384.75 1898.58
   4  -7   7 6538.51 3027.17
  -4   7  -8 1714.50 1433.94
   4  -7   8 1926.26 2304.36
  -4   7  -9  -14.27  923.30
   4  -7   9 4121.12 3640.01
  -4   7 -10 4531.95 1844.47
   4  -7  10 3970.77 2512.21
  -4   7 -11 2453.88 1156.90
   4  -7  11 4260.95 2339.62
  -4   7 -12 1126.24 1333.43
   4  -7  12 1210.80 1537.45
  -4   7 -13 4439.11 2346.87
   4  -7  13 9080.74 3644.78
  -4   6  15  412.60 1823.61
  -4   6  14  807.83 1170.01
  -4   6  13  572.07  829.05
  -4   6  13 3502.60 2931.01
  -4   6  12 2442.79 1194.22
  -4   6  12 3529.08 2531.31
  -4   6  11 9835.29 1729.81
  -4   6  10 1540.05 1247.32
  -4   6  10  550.12  674.78
  -4   6   9 2502.51 1417.02
  -4   6   9  899.84  647.16
  -4   6   8 1500.57 1213.56
  -4   6   8  731.27  785.38
  -4   6   715692.62 2488.33
  -4   6   713553.71 4523.93
  -4   6   6 1015.00 1003.66
  -4   6   6 1679.07 1265.96
  -4   6   5 3996.19 1364.50
  -4   6   5 2393.18 1445.08
  -4   6   4 1137.20  909.87
  -4   6   4  788.19 2262.68
  -4   6   3 1135.95  928.36
  -4   6   3 1929.25 1421.12
  -4   6   2 2237.86 1732.87
  -4   6   1 3084.53 1744.53
   4  -6  -1 2620.38 3747.52
  -4   6   0 3319.76 1652.31
   4  -6   0  340.77 2500.81
  -4   6  -1 1101.57 1390.59
   4  -6   1 3555.64 4022.33
  -4   6  -226814.73 3674.60
   4  -6   221995.81 5506.61
  -4   6  -348198.69 5732.01
   4  -6   338600.40 6634.08
  -4   6  -4 3257.40 1559.10
   4  -6   4 2991.10 3858.21
  -4   6  -5 1533.39 1589.87
   4  -6   5  855.90 2135.94
  -4   6  -6 4028.92 1803.19
   4  -6   6 3741.49 3185.10
  -4   6  -7 4249.06 2009.23
   4  -6   7 2460.10 2179.27
  -4   6  -8  297.11 1416.66
   4  -6   8  902.89 1871.91
  -4   6  -9 8695.99 2281.98
   4  -6   9 9124.45 3321.70
  -4   6 -10 3757.64 1785.41
   4  -6  10 4440.42 2744.13
  -4   6 -11 2355.59 1438.47
   4  -6  11 8213.12 2336.29
  -4   6 -12  546.91  913.43
   4  -6  12 1418.58 2116.36
  -4   6 -13  617.67  633.59
   4  -6  13 2037.40 1520.18
  -4   6 -14 1708.83 1510.01
   4  -6  14 1589.91 1647.68
  -4   6 -15  524.33  787.65
   4  -6  15 1883.39 1546.12
  -4   5  17 3403.26 1604.04
  -4   5  16 5551.02 1689.75
  -4   5  15  768.40  875.43
  -4   5  15  658.62  852.25
  -4   5  14   50.93  592.06
  -4   5  14  724.84  988.64
  -4   5  13 7970.15 2320.93
  -4   5  13 6141.60 4545.57
  -4   5  12 1835.82  997.79
  -4   5  12 2874.89 2358.08
  -4   5  11  534.49  757.17
  -4   5  11 2141.36 1078.85
  -4   5  10 5887.05 3247.04
  -4   5   9   79.34  517.57
  -4   5   8  219.05  842.81
  -4   5   8  924.99 1055.62
  -4   5   713832.51 2469.92
  -4   5   716168.68 5740.41
  -4   5   6 4937.85 1673.17
  -4   5   6 5056.93 2063.31
  -4   5   547308.91 3870.87
  -4   5   549020.7211640.17
  -4   5   4 7792.92 1869.63
  -4   5   4 6579.00 2928.42
  -4   5   3  213.91 1085.11
  -4   5   3  274.86 1099.41
  -4   5   2 1071.08 1675.41
  -4   5   2 1208.56 1089.91
  -4   5   114244.80 2586.09
   4  -5  -1 9746.70 4739.46
  -4   5   010749.66 2350.30
   4  -5   011501.75 4826.57
  -4   5  -110230.54 2332.53
   4  -5   112379.64 4786.70
  -4   5  -2 8186.76 2040.10
   4  -5   2 4779.87 3836.62
  -4   5  -310582.49 2584.47
   4  -5   3 4864.69 3273.61
  -4   5  -4 1284.47 1895.82
   4  -5   4 1928.21 2715.58
  -4   5  -5 1740.32 1879.74
   4  -5   512760.83 4379.02
  -4   5  -6 1807.15 1350.29
   4  -5   6 2774.89 3261.13
  -4   5  -7  782.37 1418.34
   4  -5   7 5413.52 4104.84
  -4   5  -8  171.51  388.41
  -4   5  -8  804.86 1331.68
   4  -5   8  745.63 1794.46
  -4   5  -9 4831.44 1975.89
   4  -5   9 5290.30 2847.81
  -4   5 -10  843.31  549.99
  -4   5 -10 2803.22 1795.52
   4  -5  10 5615.24 3083.68
  -4   5 -11  154.41 1090.39
   4  -5  11 1852.74 2050.44
  -4   5 -12 2455.07 1404.75
   4  -5  12 2887.70 2181.03
  -4   5 -13  873.93 1001.07
   4  -5  13  956.99 1406.94
  -4   5 -14  613.64  685.13
   4  -5  14 1722.36 1889.57
  -4   5 -15 2808.67 1826.12
   4  -5  15 3706.49 2156.92
  -4   5 -16  712.09  829.68
   4  -5  16 1815.11 1635.49
  -4   5 -17 2118.59 1512.36
  -4   4  18  785.56  748.00
  -4   4  17 6092.17 1936.76
  -4   4  17 5179.27 2763.01
  -4   4  16  -66.99  671.66
  -4   4  16 1279.23 1103.09
  -4   4  15 1654.47 1226.57
  -4   4  15 2361.39 1386.22
   4  -4 -14  262.26  440.35
  -4   4  14 1348.62 1220.70
  -4   4  14  378.60  893.41
   4  -4 -13  890.91  630.11
  -4   4  13 1333.77  985.34
  -4   4  13 1206.57  926.99
   4  -4 -12  288.46  797.68
  -4   4  12 1972.00 1202.47
  -4   4  12  771.99  897.30
   4  -4 -11 6071.65 1496.29
  -4   4  11 5833.85 1831.52
  -4   4  11 6308.65 2170.29
   4  -4 -10 1859.06  757.45
  -4   4  10 2958.53 1524.64
  -4   4  10 2273.47 1940.40
   4  -4  -9  952.45  579.12
  -4   4   9  860.78  786.17
  -4   4   9  950.30 1289.18
   4  -4  -8 4652.84 1557.05
  -4   4   8 8435.69 2060.06
   4  -4  -7 2603.44 1057.12
  -4   4   7 3539.29 1841.95
   4  -4  -6  594.25  539.40
  -4   4   6  650.40 1326.32
  -4   4   6  722.83 1156.80
   4  -4  -531722.11 2267.79
  -4   4   540779.90 4055.83
  -4   4   539951.3810743.23
  -4   4   4 3918.00  763.00
  -4   4   4 4195.60 1877.00
  -4   4   4 2756.21 1604.56
  -4   4   310067.56  897.68
  -4   4   312805.36 2320.88
  -4   4   3 6244.53 5340.12
  -4   4   2  643.64  344.93
  -4   4   2 1070.28 1249.60
  -4   4   2 2654.91 1744.58
  -4   4   132542.04 4267.14
  -4   4   0  841.64  343.69
  -4   4   0 1958.56 2268.00
   4  -4   0 2180.69 3549.40
  -4   4  -1 2060.36  413.35
  -4   4  -1 2036.74 1967.70
   4  -4   1 3571.92 3096.48
  -4   4  -2 3015.58  491.94
  -4   4  -2 3030.39 1938.67
   4  -4   2 5493.03 3473.64
  -4   4  -3 5073.88  602.89
  -4   4  -3 8449.17 2716.22
   4  -4   3 9941.16 4225.51
  -4   4  -411003.02  904.90
  -4   4  -419676.09 3307.98
   4  -4   412365.14 3629.09
  -4   4  -519463.96 2000.35
  -4   4  -523071.27 3584.23
   4  -4   520901.01 4964.00
  -4   4  -628078.77 2248.32
  -4   4  -632605.98 3865.87
   4  -4   642518.77 6744.91
  -4   4  -7  436.39  485.33
  -4   4  -7 1886.90 1642.15
   4  -4   7  797.22 1801.48
  -4   4  -8 3861.90  768.36
  -4   4  -8 7763.16 2164.40
   4  -4   8 6347.10 3115.37
  -4   4  -9 3802.25  753.28
  -4   4  -9 4381.38 1968.94
   4  -4   9 6545.84 3307.43
  -4   4 -10  887.36  668.10
  -4   4 -10 2168.89 1468.71
   4  -4  10 3336.92 2173.75
  -4   4 -11  792.68  567.96
  -4   4 -11 1356.26 1347.52
   4  -4  11 1186.38 1551.62
  -4   4 -12  326.48  573.75
  -4   4 -12  792.10 1400.13
   4  -4  12  663.49 1493.94
  -4   4 -13 1371.36  837.71
  -4   4 -13  498.40  738.51
   4  -4  13  506.22 1298.18
  -4   4 -1414129.60 1634.64
  -4   4 -1415651.17 5204.34
   4  -4  1418640.55 2926.46
  -4   4 -15 7777.91 1874.84
  -4   4 -15 7619.56 3830.63
   4  -4  1511384.24 3325.63
  -4   4 -16   38.71  391.52
   4  -4  16 1451.49 1444.74
  -4   4 -17  125.28  452.95
  -4   4 -17  367.08  913.44
   4  -4  17 2405.02 1686.70
  -4   4 -18  261.42  451.89
  -4   4 -18 1134.80  852.40
  -4   4 -19  218.73  464.89
   4  -3 -19 2059.61  960.10
  -4   3  19 2394.36 1183.94
  -4   3  19 1375.59 1098.50
   4  -3 -18 3169.97 1165.64
  -4   3  18 5661.75 1718.69
  -4   3  18 3702.24 3544.16
   4  -3 -17 1197.40  867.87
  -4   3  17  354.96  681.54
  -4   3  17 1035.06  924.13
   4  -3 -16  976.74  667.75
  -4   3  16 3599.31 1630.38
  -4   3  16 3067.17 1565.74
   4  -3 -15  244.23  500.24
  -4   3  15 1454.12 1531.95
  -4   3  15 1520.46 1239.66
   4  -3 -14  398.90  505.47
  -4   3  14 1453.10 1016.20
  -4   3  14 1141.89 1479.81
   4  -3 -13 8069.64 1398.82
  -4   3  13 9731.49 2067.45
  -4   3  13 3954.76 2163.31
   4  -3 -12 7907.40 1482.38
  -4   3  12 9618.14 2205.69
  -4   3  12 7935.23 2150.61
   4  -3 -11 2304.72  986.77
  -4   3  11 3447.11 1686.45
  -4   3  11 2641.22 1695.89
   4  -3 -10  781.93  786.73
  -4   3  10  745.81 1048.66
  -4   3  10 1252.88 1485.39
   4  -3  -922485.54 3112.79
  -4   3   926230.82 6382.13
  -4   3   919881.55 6317.09
   4  -3  -8  178.00  459.17
  -4   3   8  246.41  920.98
  -4   3   8  608.20 1161.40
   4  -3  -714486.30 3278.93
  -4   3   716954.60 3172.53
  -4   3   713981.46 4159.66
   4  -3  -6  -56.57  358.44
  -4   3   6  620.24 1411.79
   4  -3  -513187.01 3474.25
  -4   3   517016.92 2900.71
   4  -3  -4  908.33  576.78
  -4   3   4 1009.33  434.46
  -4   3   4 1097.79 1116.70
  -4   3   4 1439.01 1886.33
  -4   3   333235.31 2407.42
  -4   3   332866.55 2619.16
  -4   3   340374.07 4171.14
  -4   3   333706.59 8089.82
  -4   3   294692.30 6387.48
  -4   3   295255.55 6584.24
  -4   3   2121594.9 9235.60
  -4   3   290568.31 7454.03
  -4   3   1  816.42  365.96
  -4   3   1 1763.27  809.34
  -4   3   1 1923.86 1354.62
   4  -3  -1 1699.41 2245.32
  -4   3   0 6135.97  555.54
  -4   3   0 8379.59 1369.44
  -4   3   0 7821.82 2175.84
   4  -3   0 6614.65 3218.02
  -4   3  -1  242.13  224.65
  -4   3  -1  780.60  619.05
  -4   3  -1 3065.70 1802.61
   4  -3   1 1033.84 2329.48
  -4   3  -2 6158.98 1183.85
  -4   3  -2 7582.84 1235.00
  -4   3  -2 9215.48 2539.31
   4  -3   2 8029.09 4107.92
  -4   3  -3  580.38  365.93
  -4   3  -3 1565.40  583.75
  -4   3  -3  365.44 1121.23
   4  -3   3 4089.57 3841.82
  -4   3  -415699.37 1881.40
  -4   3  -422808.24 3169.01
   4  -3   416243.22 4380.79
  -4   3  -5 1325.34  803.62
  -4   3  -5 1472.81 1443.58
   4  -3   5  842.03 2089.59
  -4   3  -6 9161.94 1017.36
  -4   3  -612164.27 2281.68
   4  -3   6 8900.74 2985.67
  -4   3  -7 7569.02 1194.29
  -4   3  -7 7980.16 1889.48
   4  -3   7 9427.23 3754.59
  -4   3  -818448.16 1892.26
  -4   3  -821872.76 2849.61
   4  -3   820206.34 4203.47
  -4   3  -9 1352.70  761.25
  -4   3  -9  880.84 1012.81
   4  -3   9 1912.10 1684.15
  -4   3 -10  376.51  463.60
  -4   3 -10 2442.51 1599.09
   4  -3  10 1740.26 2011.07
  -4   3 -11 8688.78 1315.43
  -4   3 -11 7925.16 1991.53
   4  -3  1113755.13 3342.08
  -4   3 -12 2701.50  904.13
  -4   3 -12  800.15 1077.40
   4  -3  12 5258.47 2255.02
  -4   3 -1313718.37 1930.38
  -4   3 -1314104.88 3117.42
   4  -3  1319071.48 3372.93
  -4   3 -14 2796.66 1120.83
  -4   3 -14 1724.67 1129.67
   4  -3  14 3652.85 1853.57
  -4   3 -15  612.55  618.30
  -4   3 -15 1265.66 1003.59
   4  -3  15   63.94 1004.00
  -4   3 -16 5576.85 1613.06
  -4   3 -16 6332.56 4314.89
   4  -3  16 8533.42 2580.01
  -4   3 -17 2298.12  995.29
  -4   3 -17 2155.34 1267.49
   4  -3  17 2927.22 1941.93
  -4   3 -18  707.31  612.13
  -4   3 -18  753.83  465.49
   4  -3  18 3218.04 1938.95
  -4   3 -19  663.34  753.14
  -4   3 -19  346.12  633.66
  -4   3 -20 1114.36  829.02
   4  -2 -20  837.11  855.06
  -4   2  20   66.03  544.04
  -4   2  20 3288.93 1373.91
   4  -2 -19  441.10  622.08
  -4   2  19  926.20  875.40
  -4   2  19 -103.19  656.98
   4  -2 -18  521.70  773.79
  -4   2  18  881.60  819.66
  -4   2  18  344.96  693.14
   4  -2 -17 2889.69 1327.49
  -4   2  17 1993.09  902.08
  -4   2  17 1686.70 1140.54
   4  -2 -16 1102.35  889.60
  -4   2  16 2317.04 1068.35
  -4   2  16 2210.61 1081.81
   4  -2 -15  472.06  587.45
  -4   2  15  695.43  603.70
  -4   2  15  575.82  802.81
   4  -2 -14 1187.10  941.64
  -4   2  14 1480.40  954.96
  -4   2  14 3224.30 1475.33
   4  -2 -13  569.09  560.49
  -4   2  13 -343.03  673.31
  -4   2  13  308.84  742.09
   4  -2 -12 9718.50 2176.50
  -4   2  1210070.26 2473.16
  -4   2  12 8029.72 2853.48
   4  -2 -11 8983.04 1384.76
  -4   2  11 8051.16 2554.33
  -4   2  1112177.97 3737.37
   4  -2 -10 3345.63  958.37
  -4   2  10 1629.85 1541.65
  -4   2  10 2643.23 1361.14
   4  -2  -9 1560.62  714.15
  -4   2   9 2810.15 1650.26
  -4   2   9 1211.83 1278.94
   4  -2  -8  292.12  523.23
  -4   2   8  503.85 1038.12
  -4   2   8  551.26  437.31
   4  -2  -7 2383.82 1018.92
  -4   2   7 2355.65 1450.82
  -4   2   7 1458.92 1165.77
   4  -2  -6  301.90  190.53
  -4   2   6  562.12 1162.67
  -4   2   6 1408.59  868.25
   4  -2  -5 3243.79  912.04
  -4   2   5 2764.63 1753.55
  -4   2   5 1751.60 1828.04
   4  -2  -422710.64 2452.32
  -4   2   429454.05 3377.89
  -4   2   3 2808.95 1687.43
  -4   2   233403.49 1972.39
  -4   2   236954.43 3775.44
  -4   2   112496.67 1625.61
  -4   2   117729.58 1437.34
  -4   2   116837.01 4158.10
   4  -2  -117391.94 4333.14
  -4   2   012389.30 1606.48
  -4   2   015849.08 2211.37
  -4   2   019074.30 2544.01
   4  -2   015160.13 4497.18
  -4   2  -1  641.61  284.55
  -4   2  -1  713.86  621.44
  -4   2  -1  742.07 1024.53
   4  -2   1 3628.94 2832.85
  -4   2  -2 3144.05  752.82
  -4   2  -2 4158.74 1693.93
   4  -2   2 5694.67 3374.67
  -4   2  -3 4180.65  843.79
  -4   2  -3 4824.53 1695.28
   4  -2   3 7205.86 2837.95
  -4   2  -411583.37 1882.49
  -4   2  -4 9028.27 2141.36
   4  -2   4 9443.30 3733.47
  -4   2  -515222.67 2205.30
  -4   2  -516428.61 2755.02
   4  -2   511868.53 3179.82
  -4   2  -6 1401.22  922.22
  -4   2  -6 1008.42 1029.90
   4  -2   6    6.07 1725.17
  -4   2  -7  566.03  496.30
  -4   2  -7  283.85  925.50
   4  -2   7 1753.25 1848.60
  -4   2  -811774.43 1486.26
  -4   2  -813527.63 2120.32
   4  -2   814158.29 3055.67
  -4   2  -9 9126.04 1341.29
  -4   2  -9 5586.47 1643.91
   4  -2   917879.08 3387.02
  -4   2 -10  842.26  609.74
  -4   2 -10 1484.77 1319.53
   4  -2  10 1041.63 1941.55
  -4   2 -11 6254.54 1457.31
  -4   2 -11 2823.12 1405.73
   4  -2  11 5482.29 2204.77
  -4   2 -12 3580.95 1134.82
  -4   2 -12 2767.85 1168.71
   4  -2  12 2172.96 1828.82
  -4   2 -13 6152.64 1377.52
   4  -2  13 7680.48 2426.64
  -4   2 -14  760.45  919.18
  -4   2 -14 1292.68 1220.10
   4  -2  14 1266.13 1482.09
  -4   2 -15 3159.05 1197.21
  -4   2 -15  586.70  770.57
   4  -2  15 1713.25 1436.46
  -4   2 -16 3849.77 1442.31
  -4   2 -16 2139.28 1750.85
   4  -2  16 3043.38 1608.75
  -4   2 -1714525.05 3613.70
  -4   2 -1714654.15 5635.03
   4  -2  1719844.46 4800.17
  -4   2 -18 3659.56 1463.45
  -4   2 -18 4324.19 2242.11
   4  -2  18 8184.27 2526.05
  -4   2 -19 7436.58 1735.94
  -4   2 -19 4112.51 2942.94
   4  -2  19 4129.20 1612.71
  -4   2 -20 2634.18 1179.20
  -4   2 -20 2756.90 2142.12
   4  -1 -20  876.88  724.29
  -4   1  20  482.79  814.98
  -4   1  20  802.63  917.79
   4  -1 -19 9550.64 1956.90
  -4   1  19 7999.44 1994.09
  -4   1  19 2736.77 2764.49
   4  -1 -1821579.54 2941.70
  -4   1  1816179.00 2593.91
  -4   1  1813217.15 3895.84
   4  -1 -17 1949.43 1142.41
  -4   1  17 2768.16 1180.30
  -4   1  17 1693.11 1128.64
   4  -1 -16 3966.56 1358.86
  -4   1  16 4298.18 1525.77
  -4   1  16 4821.46 1729.87
   4  -1 -15 1034.62 1149.12
  -4   1  15 1255.16 1092.20
  -4   1  15  860.68  905.44
   4  -1 -14  888.58  886.78
  -4   1  14  779.36 1276.32
  -4   1  14  925.62 1193.62
   4  -1 -13  662.41  888.99
  -4   1  13 1009.67 1063.27
  -4   1  13  898.62  832.57
   4  -1 -12 7892.28 1478.85
  -4   1  12 9020.15 1704.81
  -4   1  12 9222.59 1940.73
   4  -1 -11 3419.25 1113.56
  -4   1  11 2447.30 1355.18
  -4   1  11 4432.75 1327.79
   4  -1 -1021064.89 2304.52
  -4   1  1017481.47 2577.44
  -4   1  1020463.14 2550.12
   4  -1  -9  267.90  622.93
  -4   1   9  775.10  909.41
  -4   1   9   90.48  640.64
   4  -1  -8  -70.30  533.99
  -4   1   8 1006.59 1297.50
  -4   1   8 1003.11 1208.81
   4  -1  -7 2052.30  783.03
  -4   1   7 1646.66 1684.59
  -4   1   7 2344.34  953.01
   4  -1  -6 2356.62 1291.28
  -4   1   6 2390.31 1719.26
  -4   1   6 1367.80 1222.28
   4  -1  -5  208.65  415.04
  -4   1   5  362.69 1069.08
  -4   1   5  386.16  373.30
   4  -1  -4 4826.03 1606.34
  -4   1   4 5561.50 1641.93
  -4   1   4 2828.67 1049.50
   4  -1  -3 2554.62  677.37
  -4   1   3 2809.69 1507.21
  -4   1   3  491.22  541.04
  -4   1   2 1730.42  905.73
  -4   1   2 1660.40 1113.33
  -4   1   1 1057.87  817.14
  -4   1   1 2407.17 1369.96
   4  -1  -1  975.50 1287.44
  -4   1   0 9500.11 1619.71
  -4   1   011269.58 2744.95
   4  -1   0 6667.88 2428.12
  -4   1  -1 1742.15  790.34
  -4   1  -1 5725.26 1766.38
   4  -1   1 3434.65 2517.44
  -4   1  -2 1109.47  578.99
  -4   1  -2  372.24  908.88
   4  -1   2 2744.67 1885.04
  -4   1  -312628.17 1968.74
  -4   1  -312603.68 2524.95
   4  -1   311812.56 3361.45
  -4   1  -4 -182.03  541.86
  -4   1  -4  248.89  942.23
   4  -1   4  781.14 1335.50
  -4   1  -5 5355.52 1063.93
  -4   1  -5 2469.24 1353.19
   4  -1   5 4913.79 2168.57
  -4   1  -626551.33 2560.22
  -4   1  -627140.52 2937.48
   4  -1   626702.79 4058.81
  -4   1  -7 5857.97 1203.05
  -4   1  -7 4587.81 1508.99
   4  -1   7 6820.37 2577.00
  -4   1  -8 8183.99 1537.73
  -4   1  -8 8973.90 1999.51
   4  -1   810391.01 2593.72
  -4   1  -951637.31 4974.84
  -4   1  -963840.91 6330.30
   4  -1   969468.96 7109.97
  -4   1 -1090335.10 8422.49
   4  -1  1099783.32 9728.40
  -4   1 -11 8949.27 1732.79
   4  -1  11 8696.67 2438.87
  -4   1 -1213766.21 1911.19
  -4   1 -1215175.26 2304.39
   4  -1  1217029.16 2944.19
  -4   1 -13  730.70  910.82
  -4   1 -13  634.16  785.56
   4  -1  13  524.98 1071.83
  -4   1 -14 2584.47  928.20
  -4   1 -14  894.87  712.56
   4  -1  14 3190.63 1528.82
  -4   1 -15  230.19  644.89
  -4   1 -15 1150.55  770.62
   4  -1  15  691.52  992.52
  -4   1 -16 1100.51  870.54
  -4   1 -16  506.37  849.43
   4  -1  16 1931.25 1116.07
  -4   1 -17 4557.09 1552.14
  -4   1 -17 2410.87 2040.41
   4  -1  17 7185.18 1910.31
  -4   1 -18  567.62  644.10
  -4   1 -18  788.63  746.76
   4  -1  18 2540.25 1740.57
  -4   1 -19 4906.47 1921.52
  -4   1 -19  796.00  714.44
   4  -1  19 5037.16 2119.23
  -4   1 -20 1511.89 1127.42
  -4   1 -20  365.90  412.45
   4   0 -20 3811.63 1314.20
  -4   0  20 2350.97 1212.17
   4   0 -19  785.53  626.15
  -4   0  19 1517.34 1282.49
   4   0 -18 1492.80 1485.41
  -4   0  18 4060.18 2018.49
  -4   0  18 1414.23  924.93
   4   0 -17  793.21  939.00
  -4   0  17 3167.69 1458.64
  -4   0  17 2258.12 1065.44
   4   0 -16 5485.57 1739.94
  -4   0  16 4954.29 1450.57
  -4   0  16 1732.55 1107.71
   4   0 -15  641.68  672.84
  -4   0  15 2303.64 1419.83
  -4   0  15  419.90  612.82
   4   0 -14 1598.24 1138.28
  -4   0  14 1002.69  882.09
  -4   0  14  161.35  339.25
   4   0 -13 2761.66 1159.53
  -4   0  13 3571.27 1393.29
  -4   0  13 2122.25 1736.90
   4   0 -12 2222.22 1084.92
  -4   0  12 1838.76 1572.81
  -4   0  12  982.69  692.87
   4   0 -11  897.69  957.14
  -4   0  11  234.88  798.51
  -4   0  11 1875.75 1093.94
  -4   0  10  420.87 1014.66
  -4   0  10  696.95  924.93
  -4   0   937590.26 4315.63
  -4   0   934273.92 6189.50
  -4   0   8 1996.94 1360.87
  -4   0   8 6288.40 1540.41
   4   0  -7  613.00  691.54
  -4   0   7  467.97  929.56
  -4   0   7 1138.17  838.94
  -4   0   621297.44 2646.55
  -4   0   625680.80 6013.29
  -4   0   526955.37 3520.17
  -4   0   520345.02 4786.25
  -4   0   4 3726.74 1473.19
  -4   0   4 3971.70 1468.99
  -4   0   339166.78 2822.09
  -4   0   317435.82 4927.50
  -4   0   251737.96 3186.35
   4   0  -233107.37 3181.25
   4   0  -244055.40 3583.76
  -4   0   166470.88 2889.19
  -4   0   186028.35 3781.45
   4   0  -180613.92 4996.99
  -4   0   0  382.20  647.44
  -4   0   0  256.65  895.56
   4   0   0 1418.80 1700.09
  -4   0  -114123.31 3197.92
  -4   0  -114424.12 2025.73
   4   0   110306.57 2212.15
  -4   0  -273388.09 3131.00
  -4   0  -285435.26 4001.76
   4   0   287872.73 5007.26
  -4   0  -3 3620.45 1111.35
  -4   0  -3 5831.17 1600.08
   4   0   3 3440.55 1663.10
  -4   0  -411676.52 1966.69
  -4   0  -414153.25 2537.71
   4   0   414816.62 2899.77
  -4   0  -5 2387.26 1065.94
  -4   0  -5 1061.31 1301.51
   4   0   5 2650.79 1668.27
  -4   0  -610885.11 3215.96
  -4   0  -6 8242.29 1886.21
   4   0   6 8887.14 2376.92
  -4   0  -7 2531.69 1211.02
  -4   0  -7 4408.56 1513.61
   4   0   7 3048.92 1643.71
  -4   0  -8  426.16  653.75
  -4   0  -8 1925.94 1422.74
   4   0   8 2095.40 2028.57
  -4   0  -9  525.61  796.27
   4   0   9 2266.91 1517.76
  -4   0 -10  506.38  736.46
  -4   0 -10 1341.32 1189.02
   4   0  10 -211.29 1113.83
  -4   0 -1137723.97 3613.99
  -4   0 -1139417.02 3752.77
   4   0  1139156.82 4061.91
  -4   0 -12  138.44  713.12
  -4   0 -12  239.93  723.85
   4   0  12 -329.42 1125.93
  -4   0 -13 4004.78 1422.36
  -4   0 -13 8792.95 2176.40
   4   0  13 5873.89 1891.98
  -4   0 -14 8149.16 1823.49
  -4   0 -1410864.04 3240.90
   4   0  1412581.13 3067.24
  -4   0 -15 1292.56 1023.50
  -4   0 -15   99.17  479.11
   4   0  15 3989.28 1701.71
  -4   0 -1610729.22 2130.72
  -4   0 -16 8752.34 2874.98
   4   0  1612997.41 2549.06
  -4   0 -17 2004.56 1215.18
  -4   0 -17  755.84 1318.50
   4   0  17 1543.54  938.87
  -4   0 -18 2710.66 1336.23
  -4   0 -18  815.30  899.22
   4   0  18 2382.07 1216.14
  -4   0 -19 1069.76  954.53
  -4   0 -19    5.01  502.20
   4   0  19  638.50 1060.92
  -4   0 -20 1202.11  916.04
   4   0  20  969.75 1036.38
  -4  -1  20 8689.23 2000.69
  -4  -1  19  929.83 1567.51
  -4  -1  18 9857.01 2067.88
  -4  -1  18 2545.27 1402.43
  -4  -1  1714200.52 2152.02
  -4  -1  1711574.28 1945.26
   4   1 -1630281.78 4188.41
  -4  -1  1636141.37 3144.08
  -4  -1  1626756.48 3858.35
   4   1 -1511155.22 1862.57
  -4  -1  1513807.45 2341.81
  -4  -1  1510208.49 2904.82
   4   1 -14 8395.65 1661.67
  -4  -1  14 7851.56 1794.36
  -4  -1  14 5507.51 1297.43
   4   1 -1322755.97 2938.45
  -4  -1  1323068.68 3309.24
  -4  -1  1316076.49 2257.92
   4   1 -12 3012.20 1260.91
  -4  -1  12  525.30  959.63
  -4  -1  12 1312.71  752.20
   4   1 -1112713.07 1863.68
  -4  -1  1110896.93 2435.87
  -4  -1  11 9925.91 1994.94
   4   1 -10  920.61 1091.93
  -4  -1  10  672.59 1457.26
  -4  -1  10  966.20  846.62
   4   1  -9 9109.74 1751.69
  -4  -1   9 8617.76 2338.45
  -4  -1   9 8797.87 2735.80
   4   1  -8  737.22  734.15
  -4  -1   8 1080.21 1252.52
  -4  -1   8 1734.11  989.39
   4   1  -7  409.06  384.69
  -4  -1   7 1215.12 1077.87
  -4  -1   7  296.25  764.80
   4   1  -6 1923.40 1104.08
  -4  -1   6 1092.96 1074.97
  -4  -1   6 1089.79 1129.50
   4   1  -6  663.47  417.43
   4   1  -5  699.31  535.48
  -4  -1   5  304.75  668.03
  -4  -1   5  275.53  588.56
   4   1  -5  545.84  350.62
   4   1  -413861.99 3667.36
  -4  -1   412878.41 2110.08
  -4  -1   4 6615.87 2188.97
   4   1  -410344.70 2104.84
   4   1  -313687.79 2714.61
  -4  -1   313886.38 3328.97
   4   1  -313172.54 1065.01
   4   1  -274951.73 2938.66
  -4  -1   291355.61 3998.83
   4   1  -265738.20 2983.80
   4   1  -284180.41 4444.65
  -4  -1   139876.47 2569.56
  -4  -1   147710.47 3899.42
   4   1  -131695.34 1625.17
   4   1  -145321.90 3439.63
  -4  -1   0 6180.63 1391.83
  -4  -1   0 6935.60 1553.39
   4   1   0 7018.26 1702.60
  -4  -1  -110875.11 1694.00
  -4  -1  -111128.74 1844.97
   4   1   1 3523.70 1425.54
   4   1   1 9572.94 1748.26
  -4  -1  -2 2189.75  978.82
  -4  -1  -2 3762.34 1447.48
   4   1   2  500.02  527.96
   4   1   2 2687.85 1362.51
  -4  -1  -3  769.58  877.50
  -4  -1  -3  639.42  790.65
   4   1   3 1335.15 1037.04
  -4  -1  -411828.72 1861.62
  -4  -1  -4 9535.10 1651.83
   4   1   411166.50 1846.17
  -4  -1  -5  365.89  798.01
  -4  -1  -5  351.79  692.12
   4   1   5  246.02  751.61
  -4  -1  -6 9957.60 2011.70
  -4  -1  -610893.38 2044.39
   4   1   6 8503.08 1923.72
  -4  -1  -711397.89 2236.02
   4   1   711251.34 2458.94
  -4  -1  -8 4654.09 1396.32
  -4  -1  -8 5003.66 1436.22
   4   1   8 4993.82 1718.07
  -4  -1  -9 1296.39 1305.23
  -4  -1  -9  944.61 1132.22
   4   1   9  530.94  799.46
  -4  -1 -10 1268.14  828.76
  -4  -1 -10  840.39  773.95
   4   1  10 1535.98 1147.64
  -4  -1 -11 5966.51 1652.65
  -4  -1 -11 5226.36 1386.86
   4   1  11 6799.15 1860.50
  -4  -1 -12 3414.40 1644.11
  -4  -1 -12 2149.97 1008.84
   4   1  12 2380.41 1584.98
  -4  -1 -13  721.71  758.64
  -4  -1 -13  983.46  602.92
   4   1  13 1064.88 1379.74
  -4  -1 -14 1760.38 1085.65
  -4  -1 -14  475.26  682.25
   4   1  14 1381.48 1226.98
  -4  -1 -15  445.41  737.74
  -4  -1 -15  442.05  642.09
   4   1  15  695.16  771.62
  -4  -1 -16 1175.06  915.54
  -4  -1 -16 1027.83  905.15
   4   1  16 1787.01 1093.66
  -4  -1 -17 2855.57 1318.79
  -4  -1 -17  907.01  904.19
   4   1  17 1897.20 1379.01
  -4  -1 -18 4621.72 1645.01
   4   1  18 2599.67 1868.50
  -4  -1 -19 2640.89 1503.61
   4   1  19 3552.22 1943.14
  -4  -1 -20 4471.15 1603.84
   4   1  20 7437.53 2113.50
   4   2 -20 1542.26 1147.80
  -4  -2  20 2091.07 1480.31
   4   2 -19 2090.51 1154.99
  -4  -2  19 1584.13 1493.09
   4   2 -18  874.09 1070.79
  -4  -2  18 1118.73  994.32
   4   2 -17   45.16  709.59
  -4  -2  17 1169.48 1364.95
   4   2 -16  318.16  724.63
  -4  -2  16 1022.72  922.40
  -4  -2  16  285.04  491.53
   4   2 -15 2263.34 1065.00
  -4  -2  15 1167.95 1180.83
  -4  -2  15 1419.83  922.08
   4   2 -14 2543.16 1180.92
  -4  -2  14 3595.37 1514.76
  -4  -2  14 2624.93  934.51
   4   2 -13 1887.95 1142.64
  -4  -2  13 2739.12 1708.22
  -4  -2  13 2568.31  904.73
   4   2 -12 2758.80 1249.58
  -4  -2  12 2884.11 1453.95
  -4  -2  12 2085.41  765.78
   4   2 -11  809.26  680.46
  -4  -2  11  797.22 1132.35
  -4  -2  11  239.71  580.44
   4   2 -1030885.51 3421.29
  -4  -2  1041142.65 4871.29
  -4  -2  1029836.20 4781.85
   4   2  -923402.45 2692.63
  -4  -2   924168.07 3590.16
  -4  -2   918424.76 2976.66
   4   2  -8 9571.47 2419.23
  -4  -2   8 6993.48 1887.12
  -4  -2   8 9274.86 1620.95
   4   2  -8 6170.86 1061.73
   4   2  -713470.31 3013.55
  -4  -2   715613.85 2819.74
  -4  -2   712875.77 2078.13
   4   2  -7 9991.03 1385.48
   4   2  -619226.74 4186.26
  -4  -2   615511.80 2537.16
  -4  -2   611438.71 2940.38
   4   2  -611931.41 1565.17
   4   2  -5 5605.44 1843.29
  -4  -2   5 3327.74 1146.14
   4   2  -5 3026.45  616.67
   4   2  -4 4535.58 1380.09
  -4  -2   4 4658.89 1391.66
   4   2  -4 3632.66  488.41
   4   2  -351354.86 3358.81
  -4  -2   348464.83 2609.33
   4   2  -346133.16 1910.87
   4   2  -348581.39 2756.21
   4   2  -215604.20 2109.62
  -4  -2   214289.39 2717.11
   4   2  -213653.01  846.98
   4   2  -213012.05 1447.30
  -4  -2   1 9370.01 1820.48
  -4  -2   113535.77 1941.74
   4   2  -1 7760.97 1683.95
   4   2  -1 9336.78 1216.80
  -4  -2   0 2255.60 1246.51
  -4  -2   0 3477.62 1441.06
   4   2   0 1357.20  731.70
  -4  -2  -116729.25 1910.74
  -4  -2  -119327.96 2133.37
  -4  -2  -2  652.36  803.88
  -4  -2  -2  187.08  707.79
   4   2   2  532.31  626.92
  -4  -2  -2 1116.31 1507.73
  -4  -2  -3  924.45 1168.47
  -4  -2  -3  327.39  729.91
   4   2   3    0.99  485.26
  -4  -2  -3 1549.78 1232.19
  -4  -2  -412900.85 1777.43
  -4  -2  -414607.24 1703.33
   4   2   416207.39 1637.81
  -4  -2  -5 7557.27 1727.07
   4   2   5 5392.88 1050.27
  -4  -2  -6 1058.32 1248.95
  -4  -2  -6 1308.51  868.60
   4   2   6  904.55  901.40
  -4  -2  -7  868.86  937.50
  -4  -2  -7  689.71  708.25
   4   2   7 1725.17 1269.92
  -4  -2  -8  590.85  977.12
  -4  -2  -8  917.66  723.27
   4   2   8 1234.51 1173.59
  -4  -2  -9 2097.92 1356.34
  -4  -2  -9 1825.78 1112.01
   4   2   9 1419.86  836.22
  -4  -2 -1021657.52 2981.63
  -4  -2 -1024073.11 2925.09
   4   2  1023816.28 3074.55
  -4  -2 -1157250.16 4963.55
  -4  -2 -1160480.99 4786.02
   4   2  1165342.91 3542.83
  -4  -2 -12 7012.39 1799.93
  -4  -2 -12 5537.83 1239.37
   4   2  12 6726.37 1831.30
  -4  -2 -1314566.62 2375.13
  -4  -2 -1313121.44 4031.28
   4   2  1318910.98 2917.84
  -4  -2 -14 7636.27 1872.15
  -4  -2 -14 7813.11 2311.26
   4   2  1410110.59 2480.22
  -4  -2 -15  987.22 1134.38
  -4  -2 -15 1501.87  796.66
   4   2  15 1800.62 1194.14
  -4  -2 -16  832.13  765.02
  -4  -2 -16  759.09  743.15
   4   2  16  252.70  751.22
  -4  -2 -17 2930.74 1379.81
   4   2  17 3102.33 1673.84
  -4  -2 -18  530.82  752.52
   4   2  18 2600.13 1193.10
  -4  -2 -19 3419.05 1815.21
   4   2  19 1330.14 1351.06
  -4  -2 -20 8878.30 1937.43
   4   2  2013995.32 2525.74
   4   3 -19 3308.27 1640.57
  -4  -3  19 1720.09 1476.53
   4   3 -18 1030.61  889.82
  -4  -3  18 1770.14 1328.95
   4   3 -17  893.77  794.43
  -4  -3  17 1898.67 1528.10
   4   3 -16  841.08 1088.60
  -4  -3  16 1036.95 1026.22
   4   3 -15 2698.46 1519.08
  -4  -3  15 1356.47 1033.54
   4   3 -1414279.61 2291.04
  -4  -3  1412676.56 2596.39
  -4  -3  1413004.79 1801.73
   4   3 -13 5236.87 1555.74
  -4  -3  13 3035.24 1550.09
  -4  -3  13 2411.17  843.29
   4   3 -12 1821.10 1224.95
  -4  -3  12 2706.63 1835.92
  -4  -3  12 1130.81  702.48
   4   3 -11 7639.23 1459.15
  -4  -3  11 8559.46 2136.49
  -4  -3  1110237.54 1388.60
   4   3 -1021949.59 2821.28
  -4  -3  1020502.59 3058.76
  -4  -3  1017556.98 2164.18
   4   3  -9 6337.52 2098.81
  -4  -3   9 4173.81 1603.00
  -4  -3   9 3808.49 1201.71
   4   3  -810082.69 2485.47
  -4  -3   8 8124.59 1726.00
  -4  -3   8 7930.42 1299.02
   4   3  -8 6541.05  790.37
   4   3  -715581.49 3943.74
  -4  -3   7 9742.93 1932.47
  -4  -3   711967.59 1727.06
   4   3  -7 8566.22 1241.96
   4   3  -618130.17 4601.05
  -4  -3   618897.53 4218.99
   4   3  -613030.26 1654.92
   4   3  -512323.74 3612.05
  -4  -3   5 8931.45 2283.53
   4   3  -4  729.45  526.62
  -4  -3   4  429.87  975.02
   4   3  -3 1926.16  905.75
  -4  -3   3  692.50  955.22
   4   3  -2  304.87  430.42
  -4  -3   2  374.86  935.23
  -4  -3   1   43.48  845.12
  -4  -3   1 -154.75  632.03
  -4  -3   045454.57 2781.67
  -4  -3  -1  427.44  819.28
  -4  -3  -1 1170.37  897.38
   4   3   1   76.20  215.27
  -4  -3  -2 5720.22 1537.13
  -4  -3  -2 6563.13 1184.85
   4   3   2 6521.46  827.03
  -4  -3  -2 5075.16 1400.48
  -4  -3  -350009.13 2840.03
   4   3   348622.40 1955.95
  -4  -3  -352042.45 3027.69
  -4  -3  -4  226.71  865.06
  -4  -3  -4 -191.28  526.45
   4   3   4  254.27  436.72
  -4  -3  -4  765.71  760.91
  -4  -3  -516327.12 2003.54
  -4  -3  -515483.31 2324.12
   4   3   516835.22 1449.10
  -4  -3  -6 1812.11 1307.56
  -4  -3  -6  321.00  708.67
   4   3   6  491.66  520.67
  -4  -3  -7  123.73  878.28
  -4  -3  -7 1520.87 1103.12
   4   3   7  662.92  595.51
  -4  -3  -8 2331.02 1341.82
  -4  -3  -8 1500.75  862.54
   4   3   8  939.94 1032.25
  -4  -3  -931037.74 3572.81
  -4  -3  -925506.29 2510.12
   4   3   928067.87 2727.67
  -4  -3 -1068600.30 6867.74
  -4  -3 -1062881.91 5868.77
   4   3  1067832.89 6453.50
  -4  -3 -11 6976.01 1847.10
  -4  -3 -11 7407.99 1316.56
   4   3  11 6619.83 2975.03
  -4  -3 -1233198.91 3378.20
  -4  -3 -1227540.75 6198.50
   4   3  1236098.49 3396.47
  -4  -3 -1311408.90 2229.36
  -4  -3 -13 9442.22 2962.83
   4   3  1314151.15 2635.52
  -4  -3 -14 1392.51 1003.18
  -4  -3 -14  189.79  253.02
   4   3  14 1229.13 1272.46
  -4  -3 -15 1626.31 1259.79
   4   3  15 2126.18 1128.68
  -4  -3 -16  362.03  811.86
   4   3  16 2009.61 1776.08
  -4  -3 -1714599.41 2468.23
   4   3  1717644.62 2691.93
  -4  -3 -18 2688.75 1398.11
   4   3  18 1709.92 1173.84
  -4  -3 -19 7184.57 2535.08
   4   3  19 7960.97 2803.09
  -4  -3 -20 4280.96 1404.26
   4   3  20 1274.49  929.34
   4   4 -19 1129.45 1051.26
  -4  -4  19 4494.80 1676.31
   4   4 -18 1157.47  797.42
  -4  -4  18 3147.46 1964.89
   4   4 -17 3444.12 1596.07
  -4  -4  17 2729.55 1333.31
   4   4 -16 1229.08 1313.89
  -4  -4  16 3307.11 1916.02
   4   4 -15  882.24  924.69
  -4  -4  15 1066.31 1416.01
   4   4 -14  708.39  885.33
  -4  -4  14  529.98 1031.22
   4   4 -13 4655.28 1805.13
  -4  -4  13 3880.35 1862.62
   4   4 -12 2446.20 1455.33
  -4  -4  12 1120.14 1615.64
  -4  -4  12  374.17  577.71
   4   4 -11  335.69  769.26
  -4  -4  11 1494.91 1708.62
  -4  -4  11  351.89  567.50
   4   4 -10  969.68  522.61
  -4  -4  10 1001.49 1311.70
  -4  -4  10  247.83  384.04
   4   4  -9 7693.95 2213.06
  -4  -4   9 9152.48 1976.24
  -4  -4   9 5948.61  871.97
   4   4  -816250.55 3974.90
  -4  -4   812798.23 2379.29
  -4  -4   8 9522.40 2400.62
   4   4  -716790.39 4314.88
  -4  -4   715618.97 2476.81
   4   4  -611944.83 2796.62
  -4  -4   610942.95 2151.18
   4   4  -5 1157.70  744.22
  -4  -4   5 1890.25 1136.88
   4   4  -4 9262.11 3533.87
  -4  -4   410110.69 1977.31
   4   4  -320211.66 3904.94
  -4  -4   320571.60 2028.96
   4   4  -243755.09 2545.81
  -4  -4   239466.36 2554.00
  -4  -4   123686.83 2381.70
  -4  -4   121578.01 1920.46
  -4  -4   0 1505.93 1281.79
  -4  -4   0 2280.85  854.70
  -4  -4  -1 7184.04 1714.80
   4   4   1 3254.18  519.27
  -4  -4  -1 3517.98  952.30
  -4  -4  -2113217.0 4993.56
   4   4   2106570.6 3452.82
  -4  -4  -2113048.1 4310.49
  -4  -4  -325891.98 4023.84
  -4  -4  -323899.20 3100.74
   4   4   326306.85 2703.44
  -4  -4  -326623.10 1882.07
  -4  -4  -4 1190.68 1150.96
  -4  -4  -4  525.63  708.93
   4   4   4   26.41  352.85
  -4  -4  -4   55.53  528.99
  -4  -4  -542149.11 2899.79
  -4  -4  -537267.07 2277.71
   4   4   545215.66 2263.28
  -4  -4  -6 3326.17 1392.45
  -4  -4  -6 3051.94 1005.72
   4   4   6 1611.91  446.33
   4   4   6 2638.83  868.08
  -4  -4  -7  598.94  898.91
  -4  -4  -7 1049.25  911.68
   4   4   7   41.09  230.44
   4   4   7  122.88  552.01
  -4  -4  -8 5722.59 1938.85
  -4  -4  -8 2773.68  890.67
   4   4   8 4085.40 1211.97
  -4  -4  -936166.18 4159.33
  -4  -4  -937126.52 3700.68
   4   4   938427.22 5131.76
  -4  -4 -10 1308.90 1393.70
  -4  -4 -10 1078.28  834.57
   4   4  10 1655.23  847.22
  -4  -4 -1116560.74 2725.57
  -4  -4 -1114885.09 4336.90
   4   4  1123295.66 2718.93
  -4  -4 -12 6445.90 2121.39
  -4  -4 -12 5879.01 2227.31
   4   4  12 9452.81 1934.62
  -4  -4 -1310308.51 2203.39
   4   4  1310746.35 1881.26
  -4  -4 -14 3597.49 1594.36
   4   4  14 5060.15 1672.21
  -4  -4 -15 1828.14 1301.10
   4   4  15 1293.70 1239.33
  -4  -4 -16 1287.95 1383.27
   4   4  16 7866.48 2210.40
  -4  -4 -17 1660.31 1395.33
   4   4  17 3972.22 1760.09
  -4  -4 -18  782.05  855.10
   4   4  18 2300.07  884.10
  -4  -4 -19  903.10 1014.38
   4   4  19 3177.47 1645.21
   4   4  20 1584.13 1203.79
   4   5 -18  767.68  763.83
  -4  -5  18 1709.82 1411.22
   4   5 -17 8999.08 2253.92
  -4  -5  1713119.18 2686.97
   4   5 -16 1491.46 1599.32
  -4  -5  16 4485.83 2079.03
   4   5 -15  955.45 1335.00
  -4  -5  15 1774.81 1640.50
   4   5 -14 2188.09 1225.46
  -4  -5  14 2584.88 1832.58
   4   5 -13 2910.11 1334.09
  -4  -5  13 2839.91 1683.27
   4   5 -12  478.32 1028.69
  -4  -5  12  524.00 1069.62
   4   5 -11 7003.14 2234.68
  -4  -5  11 7121.77 1747.08
   4   5 -10 1162.16  683.26
  -4  -5  10   55.14  873.83
   4   5  -919595.46 4541.72
  -4  -5   921325.71 2752.76
  -4  -5   912680.11 2899.95
   4   5  -8  550.78 1062.50
  -4  -5   8  580.61  907.35
  -4  -5   8  772.01  366.48
   4   5  -7 1433.64  586.25
  -4  -5   7  464.00  807.60
   4   5  -6 7767.99 1891.31
  -4  -5   6 7798.06 1769.69
   4   5  -5  624.25  667.52
  -4  -5   5 1661.40 1108.43
   4   5  -4   81.62  755.42
  -4  -5   4 1511.04 1362.57
   4   5  -3  201.47  521.04
  -4  -5   3 1154.44 1055.38
  -4  -5   112820.77 2529.07
  -4  -5   017115.34 2125.02
  -4  -5   017592.92 2375.95
  -4  -5  -121342.98 2097.44
  -4  -5  -118615.28 1544.50
   4   5   118349.02 2010.18
  -4  -5  -119909.94 1296.62
  -4  -5  -2 1333.32 1204.17
  -4  -5  -2 1234.23  821.00
   4   5   2  506.09  405.14
  -4  -5  -2 1654.31  698.77
  -4  -5  -3 2735.27 1558.11
  -4  -5  -3 1645.47  728.86
   4   5   3 1353.42  587.98
  -4  -5  -3 1106.81  601.01
  -4  -5  -4 1417.89 1284.45
  -4  -5  -4  335.38  493.72
   4   5   4  391.93  438.64
   4   5   4  366.89  502.39
  -4  -5  -4  -89.01  335.56
  -4  -5  -537061.06 3478.27
  -4  -5  -532236.84 2699.51
   4   5   531289.43 2486.72
   4   5   540067.38 3223.99
  -4  -5  -616102.29 2713.48
  -4  -5  -614364.78 2038.71
   4   5   612422.39 1665.01
   4   5   614497.64 2172.10
  -4  -5  -7  990.17 1306.79
  -4  -5  -7 2035.91  753.94
   4   5   7 1091.19  404.25
   4   5   7  911.81  810.62
  -4  -5  -829133.22 3513.20
  -4  -5  -828121.59 2785.08
   4   5   831127.60 3286.84
  -4  -5  -9 6023.65 1512.78
  -4  -5  -9 4726.28  757.21
   4   5   9 8574.83 1698.60
  -4  -5 -10 8760.66 1934.62
  -4  -5 -10 4327.97 1272.15
   4   5  10 7054.97 1568.44
  -4  -5 -11 6255.12 1894.06
   4   5  11 5082.81 1440.03
  -4  -5 -12 7974.82 2019.45
   4   5  1210802.85 2180.71
  -4  -5 -13 6298.45 2024.21
   4   5  13 8085.16 1996.03
  -4  -5 -14  281.26  957.45
   4   5  14  503.87  799.47
  -4  -5 -1525821.78 2982.72
   4   5  1532795.78 3037.07
  -4  -5 -16 8028.62 2138.91
   4   5  16 8405.04 1762.81
  -4  -5 -17 1607.74 1515.55
   4   5  17  819.63  805.25
  -4  -5 -18 2105.35 1267.13
   4   5  18 2226.43 1278.37
  -4  -5 -19  108.84  847.35
   4   5  19  288.01 1014.47
   4   6 -18  508.12  859.02
  -4  -6  18  223.12  888.07
   4   6 -17 2021.82 1081.73
  -4  -6  17  619.23 1571.02
   4   6 -16 1004.79 1112.11
  -4  -6  16 1364.66 1139.33
   4   6 -15 1244.58  843.06
  -4  -6  15 3755.15 1813.08
   4   6 -14 1198.65  909.16
  -4  -6  14  938.90  950.79
   4   6 -13 -164.68  795.28
  -4  -6  13   49.03 1030.31
   4   6 -12 2390.18 1231.73
  -4  -6  12 3930.16 1667.79
   4   6 -11 1325.49  963.30
  -4  -6  11 2650.75 1560.94
   4   6 -10  282.21  597.67
  -4  -6  10 1182.99 1657.30
   4   6  -921596.32 5116.31
  -4  -6   919991.74 2617.71
   4   6  -824599.49 4621.11
  -4  -6   819948.03 2636.24
   4   6  -7 5661.35 2008.98
  -4  -6   7 3827.42 1358.06
   4   6  -6  751.55  857.88
  -4  -6   6  786.96  838.87
   4   6  -5 5534.28 2021.68
  -4  -6   5 5964.60 1560.37
   4   6  -4 1019.46  978.59
   4   6  -324020.98 5551.65
  -4  -6   320290.47 2327.97
  -4  -6   2 1387.20 1374.97
  -4  -6   2 2272.75  948.57
  -4  -6   137244.85 3799.57
  -4  -6   136688.90 3394.03
  -4  -6   016777.76 4492.47
  -4  -6   020891.45 2157.57
  -4  -6  -192289.97 6937.27
  -4  -6  -184581.83 5989.06
  -4  -6  -176662.44 5262.62
  -4  -6  -2  594.86  856.95
  -4  -6  -2 1194.33  971.21
   4   6   2 1155.76  735.03
  -4  -6  -2 1063.36  472.30
  -4  -6  -324802.16 4643.74
  -4  -6  -320925.48 2024.48
   4   6   316450.41 2296.40
   4   6   317569.17 2399.20
  -4  -6  -318905.30 1250.23
  -4  -6  -442875.53 3870.77
  -4  -6  -439341.58 2938.78
   4   6   441202.85 3133.84
   4   6   440340.28 3072.89
  -4  -6  -437612.12 2854.11
  -4  -6  -519361.88 2399.48
  -4  -6  -519942.38 1735.73
   4   6   516095.58 1926.56
   4   6   518152.44 2228.28
  -4  -6  -613817.00 1858.03
  -4  -6  -610920.08  977.46
   4   6   610849.23 2606.29
  -4  -6  -715896.20 2260.29
  -4  -6  -718867.72 1844.54
   4   6   720132.82 2472.72
  -4  -6  -835491.76 3565.57
   4   6   830541.42 3885.49
  -4  -6  -9 5821.84 1651.57
   4   6   9 4732.24 1256.66
  -4  -6 -10 5795.97 1620.70
   4   6  10 6454.87 1596.04
  -4  -6 -1113096.62 2267.97
   4   6  1112146.55 2253.14
  -4  -6 -12 1036.66  869.19
   4   6  12   95.99  734.71
  -4  -6 -13 3486.14 1620.95
   4   6  13 5383.88 1753.07
  -4  -6 -14 2129.32 1350.52
   4   6  14  486.70  746.80
  -4  -6 -15  911.99  867.39
   4   6  15 2348.53 1342.73
  -4  -6 -16 1593.83 1538.34
   4   6  16 1514.64 1000.93
  -4  -6 -17 1156.32 1383.10
   4   6  17  404.43  830.04
  -4  -6 -18 1764.18 1336.29
   4   6  18 1942.63 1275.60
   4   6  19 2303.53 1350.03
   4   7 -17 3986.99 2068.52
  -4  -7  17 4973.62 2319.23
   4   7 -16 5041.35 2419.55
  -4  -7  16 7537.08 2401.77
   4   7 -15 4217.95 2407.31
  -4  -7  15 6856.91 2350.12
   4   7 -14  763.28  480.04
  -4  -7  14  471.26 1006.35
   4   7 -1312678.99 3312.42
  -4  -7  1315871.79 3098.52
   4   7 -12  607.36  662.59
  -4  -7  12  414.22 1041.80
   4   7 -1112216.98 3066.38
  -4  -7  1112183.68 2353.81
   4   7 -10  171.01  811.18
  -4  -7  10  736.44  886.72
   4   7  -916056.89 3586.98
  -4  -7   915123.12 2437.08
   4   7  -8 4163.09 1480.58
  -4  -7   8 7865.99 1818.11
   4   7  -721460.63 5663.16
   4   7  -644472.71 5834.88
   4   7  -5 1013.45 1618.12
  -4  -7   5 1248.34 1230.76
   4   7  -4 6116.97 1772.59
  -4  -7   4 7636.60 1543.18
  -4  -7   3 4991.32 1247.40
  -4  -7   210825.48 1980.26
  -4  -7   212136.25 1568.12
  -4  -7   1 1375.21 1288.04
  -4  -7   1  369.37  682.76
  -4  -7   1  360.78  175.69
  -4  -7   0  370.94  778.43
  -4  -7   0  432.73  552.98
   4   7   0  369.58  351.57
  -4  -7   0   70.78  114.66
  -4  -7  -1 5591.14 1543.91
  -4  -7  -1 4607.50 1058.48
  -4  -7  -217117.80 3754.22
  -4  -7  -215933.32 1938.64
   4   7   215019.17 1937.09
  -4  -7  -320323.22 2672.65
  -4  -7  -321134.39 2209.56
   4   7   317568.26 2140.61
  -4  -7  -412212.73 2020.97
  -4  -7  -4 6723.63 1840.69
   4   7   4 7889.14 2898.97
  -4  -7  -5 2505.64 1264.85
  -4  -7  -5 2856.99  536.38
   4   7   5 3686.82 1030.55
  -4  -7  -6  512.66  785.72
   4   7   6  466.62  510.92
  -4  -7  -7 3941.73 1425.91
   4   7   7 4824.00 1336.96
  -4  -7  -8   78.84  823.13
   4   7   8 1067.09 1099.77
  -4  -7  -9  972.69 1229.31
   4   7   9 2149.58 1210.98
  -4  -7 -1011315.20 2152.86
   4   7  10 9631.77 3675.09
  -4  -7 -11  659.00 1256.11
   4   7  11  698.34  570.60
  -4  -7 -12 4740.23 1822.53
   4   7  12 6190.35 1880.55
  -4  -7 -13  816.13 1091.87
   4   7  13 -135.54  719.63
  -4  -7 -14  350.59  760.25
   4   7  14 3011.01 1527.70
  -4  -7 -15 1288.51  950.53
   4   7  15  195.38  787.55
  -4  -7 -16 1264.64 1110.45
   4   7  16 2258.71 1672.97
  -4  -7 -17 2800.38 1620.25
   4   7  17 3431.08 1637.27
  -4  -7 -18  390.79  749.88
   4   7  18 1462.65 1470.53
   4   8 -16 3654.60 1909.10
  -4  -8  16  816.64  922.21
   4   8 -15 1350.26 1090.35
  -4  -8  15 3157.48 1745.71
   4   8 -14 4283.25 1673.52
  -4  -8  14 6454.70 2470.66
   4   8 -13 8274.57 2407.50
  -4  -8  13 5933.47 1760.16
   4   8 -12 1068.72  771.79
  -4  -8  12 1965.21 1233.13
   4   8 -11  233.14  778.62
  -4  -8  11  335.27  910.30
   4   8 -10 3635.79 1906.53
  -4  -8  10 2802.02 1568.81
   4   8  -9   -7.43  705.45
  -4  -8   9  954.88 1219.30
   4   8  -811193.33 3163.70
  -4  -8   8 9484.09 2335.20
   4   8  -7 4682.07 1845.26
  -4  -8   7 5048.79 1747.56
   4   8  -664726.49 7384.75
  -4  -8   672156.30 4055.59
   4   8  -5  548.01  834.01
  -4  -8   5  725.07  834.72
   4   8  -4 3462.43 1334.72
  -4  -8   4 3969.58 1270.27
  -4  -8   3 4397.71 1431.61
  -4  -8   3 4972.56 1325.47
  -4  -8   2  461.61 1236.65
  -4  -8   2 2756.14 1080.14
  -4  -8   1 2570.55 1082.77
  -4  -8   1 3485.48 1077.84
  -4  -8   0   42.66  811.36
  -4  -8   0  811.54  575.93
  -4  -8  -1 3065.72 1321.84
  -4  -8  -1 1248.36  677.36
   4   8   1  724.23  527.89
  -4  -8  -2 4154.83 1652.52
  -4  -8  -2 4665.51 1330.65
   4   8   2 3630.48 1454.55
  -4  -8  -3  386.86  810.85
  -4  -8  -3  650.89  445.65
   4   8   3 1364.68  770.03
  -4  -8  -4  659.16  934.82
   4   8   4  487.38  542.78
  -4  -8  -5 2407.47 1200.29
   4   8   5 2586.38 1706.61
  -4  -8  -6 7290.25 1561.41
   4   8   6 5295.02 1719.60
  -4  -8  -7 1079.86 1243.63
   4   8   7 1763.11 1256.00
  -4  -8  -8  802.72  829.22
   4   8   8 1069.94  926.48
  -4  -8  -9 7732.09 1675.47
   4   8   910613.39 2610.62
  -4  -8 -10 4522.26 1624.68
   4   8  10 6098.53 1755.87
  -4  -8 -11 8109.53 1820.04
   4   8  11 8711.84 1653.76
  -4  -8 -12 5985.86 1573.12
   4   8  12 4306.34 1492.42
  -4  -8 -13 7754.46 1790.88
   4   8  1310334.26 2071.39
  -4  -8 -14 3265.37 1358.64
   4   8  14 2577.21 1217.56
  -4  -8 -15 2610.49 1209.78
   4   8  15 1214.61 1109.85
   4   8  16 4168.64 3407.32
   4   8  17 1788.69 1741.06
   4   8  18  430.16  826.20
   4   9 -15  737.08  623.68
  -4  -9  15 1146.96  962.35
   4   9 -14 9946.74 5276.28
  -4  -9  1415607.66 4690.92
   4   9 -13  847.62 1148.34
  -4  -9  13 1053.90 1337.83
   4   9 -12  607.68  356.10
   4   9 -11  712.66  550.41
  -4  -9  11  970.11 1244.03
   4   9 -10 4471.73 2379.58
  -4  -9  10 3836.27 1558.45
   4   9  -9 4081.78 1700.68
  -4  -9   9 4392.62 1792.84
   4   9  -8  851.79 1166.12
  -4  -9   8  573.52  896.81
   4   9  -7 1236.83 1009.30
  -4  -9   7 1236.05 1176.11
   4   9  -6 4412.85 1739.40
  -4  -9   6 4267.61 1332.34
   4   9  -5  227.46  759.81
  -4  -9   5  392.26  909.93
  -4  -9   4 4001.32 1213.50
  -4  -9   3  905.89  894.33
  -4  -9   2  791.47  769.11
  -4  -9   1  694.60  617.02
  -4  -9  -1 2557.48  834.45
   4   9   222144.83 3750.88
   4   9   3  311.74  370.54
   4   9   412137.88 4108.03
   4   9   534596.76 6078.89
  -4  -9  -660612.0410389.28
   4   9   658532.11 9923.79
  -4  -9  -7  742.14  890.86
   4   9   7  190.80  586.12
  -4  -9  -8 8513.62 2228.43
   4   9   8 5111.71 2477.48
  -4  -9  -916866.02 2177.72
   4   9   911241.00 5109.71
  -4  -9 -10 1581.35 1122.04
   4   9  10 1367.19 1872.91
  -4  -9 -11  761.09  756.23
   4   9  11 1416.46 1109.66
  -4  -9 -12 2295.16 1607.78
   4   9  12 1033.05 1507.54
  -4  -9 -13 9148.95 2474.93
   4   9  13 8618.87 2330.91
  -4  -9 -14 3356.66 1569.69
   4   9  14 1593.25 1067.66
  -4  -9 -15 1946.62 1127.58
   4   9  15 2532.67 1465.76
  -4  -9 -16 2414.09 1083.33
   4   9  16 3390.31 1361.49
   4   9  17 1894.83 1433.73
   4  10 -14 1361.47 1520.97
  -4 -10  14 5926.30 2197.61
   4  10 -13 3835.07 2329.57
  -4 -10  13  781.16  967.27
   4  10 -12  232.95  866.21
  -4 -10  12 3606.86 1679.61
   4  10 -11 5970.62 2628.90
  -4 -10  11 5350.78 2142.95
   4  10 -10 6351.36 3073.81
  -4 -10  10 5167.42 2150.85
   4  10  -9 3340.23 1599.72
  -4 -10   9 1297.22 1252.80
   4  10  -8 -422.40  649.22
  -4 -10   8 1970.01 1416.32
   4  10  -7  536.60  771.76
  -4 -10   7 1269.32 1129.31
  -4 -10   6 5577.45 1648.62
  -4 -10   513010.42 2509.29
  -4 -10   5 9652.87 2006.59
  -4 -10   4 8851.68 2245.88
  -4 -10   410966.76 1968.29
  -4 -10   3 6779.97 1778.50
  -4 -10   3 8303.65 1590.10
  -4 -10   220851.20 3047.97
  -4 -10   217122.05 2204.82
  -4 -10   1 6857.44 1740.11
  -4 -10   1 9597.43 1468.88
  -4 -10   0 2600.81 1266.61
  -4 -10  -1 3646.99 1312.55
  -4 -10  -2 1716.25 1079.56
  -4 -10  -3  493.00  693.53
   4  10   3  766.37 1035.01
  -4 -10  -4 1301.98 1326.35
   4  10   4  659.89  895.34
  -4 -10  -513729.12 2164.95
   4  10   510227.67 3516.79
  -4 -10  -621417.23 2444.77
   4  10   623085.00 2381.98
  -4 -10  -7 2529.88 1564.20
   4  10   7 2082.24 1508.65
  -4 -10  -813590.36 4020.72
   4  10   8 8948.31 4337.13
  -4 -10  -9   77.42  775.75
   4  10   9  538.36  735.50
  -4 -10 -10  711.93 1419.06
   4  10  10  777.58  801.22
  -4 -10 -11 2740.58 1392.53
   4  10  11 2046.96 1137.30
  -4 -10 -12 8922.77 1908.55
   4  10  12 5943.12 3427.57
  -4 -10 -13 1938.37 1027.12
   4  10  13 2094.40 1347.25
  -4 -10 -14 2016.52 1172.10
   4  10  14 1144.69 1203.09
  -4 -10 -15 6566.32 1640.68
   4  10  15 5372.44 1847.24
   4  10  16  764.48  817.36
   4  11 -13 1949.28 1621.72
  -4 -11  13  819.25  880.53
   4  11 -12  527.49  615.28
  -4 -11  12  854.03 1172.98
   4  11 -11 1562.78 1192.85
  -4 -11  11 2753.44 1765.43
   4  11 -10  486.10  709.78
  -4 -11  10 2211.43 1150.92
   4  11  -9  448.30  520.56
  -4 -11   9 1434.59 1089.54
   4  11  -8  484.83  839.35
  -4 -11   8  973.99  964.68
  -4 -11   7 2091.74 1790.63
  -4 -11   7  836.42  937.14
  -4 -11   6 2790.46 1632.46
  -4 -11   6 3031.37 1591.83
  -4 -11   5 6422.12 1733.92
  -4 -11   5 4368.10 1593.16
  -4 -11   4 3411.19 1277.52
  -4 -11   4 2174.94 1151.97
  -4 -11   3 5556.89 1625.44
  -4 -11   212377.22 2530.07
  -4 -11   1 2236.56 1203.01
  -4 -11   0 5467.94 1888.52
  -4 -11  -1 1599.15 1191.00
  -4 -11  -2 1594.88  924.75
  -4 -11  -3 1170.05 1076.41
  -4 -11  -4 3974.31 1469.87
  -4 -11  -5 3247.88 1372.23
  -4 -11  -6  105.79  728.34
  -4 -11  -720876.08 5816.96
  -4 -11  -816570.34 3658.67
  -4 -11  -9 1018.12 1288.44
   4  11   9  996.67  831.47
  -4 -11 -10  217.62  670.33
   4  11  10  678.53  742.29
  -4 -11 -11 1467.09  875.43
   4  11  11  968.95  783.88
  -4 -11 -12 6181.30 1656.51
   4  11  12 3532.29 3205.21
  -4 -11 -13 1531.62 1130.67
  -4 -11 -14  806.27 1039.30
   4  11  14 1062.07 1192.52
   4  12 -11  990.55  856.51
  -4 -12  11  634.00 1013.01
   4  12 -10  878.14 1106.37
  -4 -12  10 1632.86 1027.25
  -4 -12   9 1128.57  916.67
  -4 -12   8 1967.19 1309.09
  -4 -12   8  704.39  862.12
  -4 -12   7  984.94  852.92
  -4 -12   7 1884.86 1055.40
  -4 -12   6 4918.02 1474.75
  -4 -12   5 1548.42 1216.47
  -4 -12   4 9745.49 1624.98
  -4 -12   3 5259.30 1768.11
  -4 -12   2 2702.33 1083.54
  -4 -12   1 6531.26 2554.82
  -4 -12   0 5654.99 1804.90
  -4 -12  -1 4463.07 1379.01
  -4 -12  -2 1945.68 1105.72
  -4 -12  -3 1673.39  816.84
  -4 -12  -4  123.26  608.50
  -4 -12  -5  510.80  842.75
  -4 -12  -6 3776.05 1616.20
  -4 -12  -7 1343.27  857.86
  -4 -12  -8  918.49  663.56
  -4 -12  -9 4135.41 1441.48
  -4 -12 -10 1653.84 1085.12
  -4 -12 -11 1262.42  794.19
  -5   9   6 2714.45 1249.50
  -5   9   5  504.01  636.02
  -5   9   4 1869.43 1251.05
  -5   9   3 2560.50 1327.25
  -5   9   2  721.33  679.70
  -5   9   1  284.50  736.62
  -5   9   0  865.51 1052.76
  -5   9  -1  782.24  812.51
  -5   9  -2 4389.67 1544.96
  -5   9  -3 1033.31  777.95
  -5   8   9 1208.91  905.39
  -5   8   7  769.03  891.45
  -5   8   6 1502.80 1401.04
  -5   8   5 2866.51 1548.30
  -5   8   4  419.40  926.56
   5  -8  -4 1758.53 2730.88
  -5   8   3 2745.20 1506.18
   5  -8  -3 5998.34 4763.09
  -5   8   2 1090.51 1029.41
   5  -8  -2 3724.41 4597.90
  -5   8   1 1712.96 1261.40
   5  -8  -1 4079.88 3880.95
  -5   8   0 2038.87 1422.65
   5  -8   0 2477.07 4480.59
  -5   8  -1  940.39 1055.33
   5  -8   1 3118.12 2889.14
  -5   8  -2  540.68 1077.02
   5  -8   2 6160.06 4976.91
  -5   8  -3 9611.49 3303.63
   5  -8   3 2777.76 2881.76
  -5   8  -4 5444.03 2357.05
   5  -8   4 8595.17 4454.58
  -5   8  -5  771.34 1087.19
   5  -8   5 1605.96 2240.23
  -5   8  -6 3325.78 2324.68
   5  -8   6 3507.91 3093.65
  -5   8  -7 1786.38 1687.78
   5  -8   7  261.12 1920.46
  -5   7  11 1602.28 1210.82
  -5   7  11  529.97  653.00
  -5   7  10 3602.47 1313.58
  -5   7  10 3658.29 2581.23
  -5   7   9  990.46 1257.75
  -5   7   9  399.15  744.81
  -5   7   8 2727.03 1504.29
  -5   7   8  567.66 1114.92
  -5   7   7  951.04 1121.13
  -5   7   7  994.83 1084.32
  -5   7   6 2072.60 1273.51
  -5   7   5 3548.46 1433.89
  -5   7   4 2032.11 1050.08
  -5   7   3 4171.80 1685.90
   5  -7  -3 8197.34 3896.19
  -5   7   2  881.62  777.53
   5  -7  -2 6005.54 3637.46
  -5   7   1  762.50  730.40
   5  -7  -1 4431.59 3285.29
  -5   7   0 1072.39 1007.04
   5  -7   0 4013.68 3425.71
  -5   7  -113152.53 2311.86
   5  -7   111818.17 4419.21
  -5   7  -257589.99 4258.92
   5  -7   257107.42 7178.46
  -5   7  -3 9510.24 2649.01
   5  -7   3 9186.55 3932.05
  -5   7  -4 3105.70 1713.85
   5  -7   4 8250.85 4109.16
  -5   7  -5 1123.48 1234.60
   5  -7   5 3181.11 2686.72
  -5   7  -6 4104.73 2195.42
   5  -7   612107.13 4544.67
  -5   7  -7   -2.78 1092.81
   5  -7   7 4363.93 3354.03
  -5   7  -8  402.67 1054.33
   5  -7   8 5067.99 2831.63
  -5   7  -9 4883.87 2194.48
   5  -7   9 8553.63 4076.46
  -5   7 -10 1311.29 1328.16
   5  -7  10 1122.44 2423.88
  -5   6  13  365.41  656.18
  -5   6  13 1033.41  889.35
  -5   6  12   78.52  681.41
  -5   6  12  894.23  799.14
  -5   6  11  319.99  763.19
  -5   6  11 1160.06 1232.34
  -5   6  10 2741.17 1416.70
  -5   6  10  835.45 1247.51
  -5   6   9 2243.85 1417.84
  -5   6   9  620.97 1380.94
  -5   6   8 2259.47 1282.96
  -5   6   8 1212.75 1659.50
  -5   6   7 3229.34 1429.26
  -5   6   7 1345.28 2056.90
  -5   6   6 8409.11 1879.22
  -5   6   6 5796.93 4105.53
  -5   6   5 9412.38 2257.05
  -5   6   4 1415.69 1024.04
  -5   6   3 2212.14 1307.18
   5  -6  -3   14.96 2038.83
  -5   6   2 3801.54 1594.82
   5  -6  -2  717.97 2074.37
  -5   6   1 2424.45 1569.28
   5  -6  -1 3327.50 2767.81
  -5   6   0 1760.02  920.01
   5  -6   0 -313.75 2257.69
  -5   6  -112257.13 2420.95
   5  -6   1 7576.69 3629.33
  -5   6  -2 3775.89 1905.01
   5  -6   2 5865.66 3419.62
  -5   6  -310779.58 2593.59
   5  -6   3 9870.98 4001.95
  -5   6  -4 2930.49 1656.29
   5  -6   4 2990.34 2351.50
  -5   6  -5 3846.88 1600.93
  -5   6  -6 3871.86 1718.24
   5  -6   6 5519.13 2897.69
  -5   6  -7 2456.31 2184.53
   5  -6   7 3637.72 2163.05
  -5   6  -8 5533.70 2748.73
   5  -6   8 2948.43 2532.81
  -5   6  -9 1501.46 1623.04
   5  -6   9 2053.67 2443.03
  -5   6 -10 8430.86 2420.31
   5  -6  1014797.79 4007.00
  -5   6 -11 1720.18 1839.14
   5  -6  11 2835.12 3176.70
  -5   6 -12 4827.48 2339.27
   5  -6  12 3879.26 2526.84
  -5   5  15  847.72  966.86
  -5   5  15  405.11 1562.89
  -5   5  14  794.48  722.43
  -5   5  14  241.05  636.68
  -5   5  13 1317.68 1165.51
  -5   5  13 1675.59 1717.86
  -5   5  12 2211.01 1695.69
  -5   5  12  693.70 1368.91
  -5   5  11  665.45 1449.06
  -5   5  11 2787.71 2014.37
  -5   5  10  875.36  779.03
  -5   5  10 1456.34 1623.38
  -5   5   9 2163.22 1051.14
  -5   5   9 1016.08 1770.97
  -5   5   8 2043.19 1442.98
  -5   5   8  -91.40 1013.64
  -5   5   7 6825.85 1774.73
  -5   5   7 3579.75 2205.43
  -5   5   6 2708.76 1275.17
  -5   5   6 1589.68 2380.25
  -5   5   5 1204.53 1169.46
  -5   5   5  465.84 1950.70
  -5   5   4  965.74  894.33
  -5   5   4  920.17 1513.29
  -5   5   3 2577.73 1640.20
  -5   5   212093.75 2464.77
   5  -5  -2 8414.00 3755.52
  -5   5   1 2199.13 1935.63
   5  -5  -1 1258.52 2192.69
  -5   5   012758.53 3148.99
   5  -5   013879.63 4884.90
  -5   5  -1 7067.45 2159.84
   5  -5   1 7369.47 3721.48
  -5   5  -2 5570.36 1867.83
   5  -5   210299.93 3982.68
  -5   5  -315274.39 3251.41
   5  -5   316259.78 4471.28
  -5   5  -445253.93 5583.31
   5  -5   437370.14 6138.75
  -5   5  -525374.04 3931.39
   5  -5   524824.78 5029.40
  -5   5  -6 1863.26 1503.79
   5  -5   6 2928.45 2762.00
  -5   5  -711274.92 2937.05
   5  -5   710010.16 3346.83
  -5   5  -813305.33 3662.75
   5  -5   815204.10 3759.75
  -5   5  -9 2516.89 1699.26
   5  -5   9 1717.77 1668.55
  -5   5 -10  388.25 1037.32
   5  -5  10 1396.55 1317.89
  -5   5 -11  280.73  975.39
   5  -5  11 1897.10 1867.62
  -5   5 -12 1519.48 1239.74
   5  -5  12 2712.48 2076.71
  -5   5 -13 1697.80 1330.05
   5  -5  13 3619.78 2490.40
  -5   5 -14 2813.13 1844.92
   5  -5  14 3444.33 1928.46
  -5   4  16  806.52  881.06
  -5   4  16  453.98 1549.38
  -5   4  15 1157.43 1199.11
  -5   4  15  479.95  831.96
  -5   4  14 1170.00 1023.39
  -5   4  14 1373.05 1057.86
  -5   4  13 1186.73 1284.45
  -5   4  13  751.02 1609.89
  -5   4  12 1232.95 1066.09
  -5   4  12 1211.09 1618.57
  -5   4  11 1843.64 1131.35
  -5   4  11 2585.57 1642.39
  -5   4  10 1167.86 1056.44
  -5   4  10 1749.86 1449.19
  -5   4   9 6987.14 3237.19
  -5   4   9 4895.72 3029.32
  -5   4   8 4757.69 2258.00
  -5   4   8 4180.63 2002.00
  -5   4   7 7370.93 2020.47
  -5   4   7 3321.94 2400.44
  -5   4   6 1703.09 1280.43
  -5   4   6  757.23 1246.54
  -5   4   5 1241.54 1310.51
  -5   4   5  529.25 1091.77
  -5   4   427371.47 5311.94
  -5   4   429492.29 6237.21
  -5   4   320288.12 3295.33
  -5   4   2 8598.44 2406.99
   5  -4  -2 5577.70 3271.06
  -5   4   110208.16 2255.36
   5  -4  -1 7928.06 3981.74
  -5   4   0 5109.13 2001.90
   5  -4   0 3885.21 3570.10
  -5   4  -114247.56 3102.86
   5  -4   110111.24 4687.38
  -5   4  -2 5047.37 2159.70
   5  -4   2 8394.00 4860.18
  -5   4  -3 8836.50 2666.32
   5  -4   317136.74 4338.72
  -5   4  -4 1779.30 2023.14
   5  -4   4 3286.42 2769.08
  -5   4  -5 1552.05 2011.76
   5  -4   5 1171.62 1906.32
  -5   4  -6  398.77 1312.30
   5  -4   6 1190.22 1479.78
  -5   4  -7 1007.29 1310.61
   5  -4   7  519.66 1306.07
  -5   4  -8 2354.70 1997.22
   5  -4   8 1727.58 2107.61
  -5   4  -910961.49 2569.20
   5  -4   9 7667.96 2548.38
  -5   4 -10  695.28  976.15
   5  -4  10  512.52 1486.99
  -5   4 -11 9082.84 2033.44
   5  -4  11 9496.16 2535.45
  -5   4 -12 2238.74 1142.78
   5  -4  12  873.10 1386.19
  -5   4 -13  370.52 1050.09
   5  -4  13 1337.58 1725.31
  -5   4 -14  990.30  896.65
   5  -4  14 1609.12 2284.01
   5  -4  15 2512.83 1824.28
  -5   4 -16  286.89  940.77
  -5   3  18  795.21 1030.44
  -5   3  17 1413.32  997.09
  -5   3  17 2173.47 1639.48
  -5   3  16 4424.64 2106.49
  -5   3  16 2275.04 2042.78
  -5   3  15  716.44  869.59
  -5   3  15  465.02  862.78
  -5   3  14 4864.69 1689.04
  -5   3  14  739.19  704.41
  -5   3  13 2202.07 1212.58
  -5   3  13 2144.13 1978.36
  -5   3  12  910.70 1274.88
  -5   3  12 2526.59 2204.02
   5  -3 -11  650.43  442.56
  -5   3  11  454.95 1186.21
  -5   3  11  786.99 1426.04
   5  -3 -10 1958.44 1283.85
  -5   3  10 3518.70 1420.88
  -5   3  10 2521.11 1322.24
   5  -3  -9  349.95  242.92
  -5   3   9  826.08  870.96
   5  -3  -8  769.71  520.87
  -5   3   8 3096.53 1504.08
  -5   3   8 1343.30  856.30
   5  -3  -7 1311.48  821.03
  -5   3   7 2297.39 1456.38
  -5   3   7 1196.79 1376.32
   5  -3  -6 1722.16  897.86
  -5   3   6 2655.75 2154.90
  -5   3   6  494.94  892.61
  -5   3   5 8534.72 1912.41
  -5   3   5 1020.80 1515.89
  -5   3   4 1536.53  797.06
  -5   3   4 2675.31 1804.75
  -5   3   4 2097.93 1553.53
  -5   3   3 8934.42 1069.79
  -5   3   310989.04 2402.13
  -5   3   2 2939.04 1046.15
  -5   3   2 4672.97 2145.84
   5  -3  -2 2860.42 2690.14
  -5   3   1 6151.13 1008.01
  -5   3   1 7516.50 2265.26
   5  -3  -1 9055.96 3730.23
  -5   3   0 8825.02 1035.42
  -5   3   0 8711.67 2839.71
   5  -3   014079.84 4355.32
  -5   3  -1 6822.68  983.08
  -5   3  -1 5101.87 1952.03
   5  -3   1 5049.09 3353.43
  -5   3  -211975.31 1398.87
  -5   3  -211373.17 2834.28
   5  -3   211085.97 3673.04
  -5   3  -3 1497.87  722.20
  -5   3  -3 1200.28 1393.93
   5  -3   3 1664.70 1815.86
  -5   3  -4   -4.45  345.00
  -5   3  -4  409.21 1297.49
   5  -3   4  384.22 1920.93
  -5   3  -5  755.45  559.37
  -5   3  -5 3948.59 2018.13
   5  -3   5 2638.12 2729.24
  -5   3  -620044.70 2311.36
  -5   3  -626818.56 4123.56
   5  -3   621217.63 4071.98
  -5   3  -7  607.22  574.89
  -5   3  -7  528.32 1235.82
   5  -3   7 2905.46 2428.90
  -5   3  -8  188.00  569.41
  -5   3  -8  979.14 1616.04
   5  -3   8 1067.78 1549.82
  -5   3  -9 1596.63  653.50
  -5   3  -9 4513.96 2007.68
   5  -3   9 5737.06 2624.27
  -5   3 -10  800.82  591.46
  -5   3 -10 2384.59 1460.05
   5  -3  10 1106.13 1239.22
  -5   3 -11 2428.37  775.54
  -5   3 -11 7098.18 1820.84
   5  -3  11 8129.90 2298.98
  -5   3 -12 1770.98  860.26
  -5   3 -12  896.90 1111.48
   5  -3  12 2317.69 1529.26
  -5   3 -13  624.20  739.79
   5  -3  13  946.77 1152.97
  -5   3 -14  168.89  404.47
  -5   3 -14 1378.79 1184.61
   5  -3  14  984.81 1622.67
  -5   3 -15 2677.72 1156.04
  -5   3 -15 1897.50 1443.08
   5  -3  15  846.27 1330.87
  -5   3 -16 4067.16 1546.94
  -5   3 -16 6205.21 3427.32
   5  -3  16 9658.73 3513.29
  -5   3 -17  896.79  699.85
  -5   3 -17  641.51  816.16
  -5   2  18  667.69  685.92
   5  -2 -17  938.07  790.54
  -5   2  17 1479.81 1097.82
   5  -2 -16  599.66  586.02
  -5   2  16 3051.02 1596.79
  -5   2  16 1461.93  978.53
   5  -2 -15 5682.81 1345.22
  -5   2  15 4085.99 1943.43
  -5   2  15 4904.38 2197.71
   5  -2 -14 2731.54 1182.39
  -5   2  14 4833.36 1532.12
  -5   2  14 3671.29 1763.92
   5  -2 -13 1556.97 1236.85
  -5   2  13  241.24  818.00
  -5   2  13  863.72 1161.54
   5  -2 -12 1053.99  758.19
  -5   2  12 1925.83 1174.18
  -5   2  12 2157.10 1477.03
   5  -2 -1111478.03 3618.50
  -5   2  1117772.30 2366.32
  -5   2  11 9498.29 3895.65
   5  -2 -10  126.20  423.46
  -5   2  10  573.90  986.60
  -5   2  10  923.52 1354.80
   5  -2  -9 4960.21 2122.64
  -5   2   9 5736.21 1838.60
  -5   2   9 2733.71 2186.13
   5  -2  -8  494.43  576.59
  -5   2   8  667.81 1122.58
  -5   2   8  490.94  894.55
   5  -2  -7  761.31  552.74
  -5   2   7  735.91  812.39
  -5   2   7 1580.71 1091.69
   5  -2  -6 3423.81 1138.83
  -5   2   6 5122.31 1926.33
   5  -2  -5 5255.31 2003.09
  -5   2   5 6454.79 2170.73
  -5   2   5 1420.88 1484.64
  -5   2   4 1920.74 1050.38
  -5   2   4  811.37 1597.62
  -5   2   4  454.07  859.92
  -5   2   3 3311.28 1155.46
  -5   2   3 2144.25 1579.37
  -5   2   225169.30 2697.94
  -5   2   232970.58 5043.28
   5  -2  -227722.32 4790.42
  -5   2   1   71.88  682.61
  -5   2   1 3249.81 2401.31
   5  -2  -1 2223.30 3146.43
  -5   2   0 4231.00 1118.02
  -5   2   0 2161.12 1514.24
   5  -2   0 4580.02 3087.39
  -5   2  -129765.75 3031.87
  -5   2  -138988.33 4667.24
   5  -2   132740.08 5381.08
  -5   2  -2  700.43  651.38
  -5   2  -2 2915.74 2279.06
   5  -2   2  179.88 1521.96
  -5   2  -3  561.84  795.17
  -5   2  -3 1666.69 1290.33
   5  -2   3  -11.74 1504.35
  -5   2  -4 6800.70 1230.78
  -5   2  -4 7703.71 1862.22
   5  -2   4 6870.20 2532.42
  -5   2  -521921.49 2188.63
  -5   2  -522165.38 3276.57
   5  -2   523725.77 4067.37
  -5   2  -614092.59 1725.60
  -5   2  -619068.54 3126.43
   5  -2   617465.06 3179.64
  -5   2  -7  611.13  716.62
  -5   2  -7  519.47 1039.93
   5  -2   7 2500.65 1765.38
  -5   2  -825760.09 2944.97
  -5   2  -824033.86 3602.54
   5  -2   835060.92 5372.82
  -5   2  -9  793.87  693.37
  -5   2  -9 4072.65 1658.41
   5  -2   9 4019.96 2284.59
  -5   2 -10  588.58  508.45
  -5   2 -10 1704.01 1174.68
   5  -2  10  749.71 1259.05
  -5   2 -11 3066.97  991.74
  -5   2 -11 4726.25 1733.75
   5  -2  11 3948.93 2035.67
  -5   2 -12  767.58  684.19
  -5   2 -12  704.17  834.92
   5  -2  12 3467.24 1657.70
  -5   2 -13 1243.07  841.18
  -5   2 -13  296.12  847.31
   5  -2  13  212.52 1087.82
  -5   2 -14  753.95  766.76
  -5   2 -14 1100.66  919.16
   5  -2  14 1161.67 1281.32
  -5   2 -15  714.77  678.25
  -5   2 -15 1063.72 1809.52
   5  -2  15  528.54  882.98
  -5   2 -16 2056.05 1003.36
  -5   2 -16 2732.64 2269.51
   5  -2  16 1358.76 1149.44
  -5   2 -17  586.70  758.44
  -5   2 -17 2104.56 1194.67
   5  -2  17 2815.68 2154.86
  -5   2 -18 1193.55  811.68
  -5   2 -18  312.91  510.49
  -5   2 -19  783.76  806.26
   5  -1 -19 3412.35 1365.32
   5  -1 -18  592.96  581.51
  -5   1  18  667.27  916.34
  -5   1  17 1304.28 1190.82
   5  -1 -16 2793.94 1214.22
  -5   1  16 3518.00 1571.52
  -5   1  15  568.57  723.71
  -5   1  15 2372.68 1097.37
   5  -1 -14 1802.58 1013.30
  -5   1  14 3911.67 1652.30
  -5   1  14 2296.18 1322.57
   5  -1 -13 6885.14 2329.16
  -5   1  13 5997.65 1850.66
  -5   1  13 3351.63 2720.64
   5  -1 -12 1565.55  971.00
  -5   1  12  589.00  800.75
  -5   1  12  431.03  876.53
   5  -1 -11 5178.68 1670.65
  -5   1  11 4462.49 2383.58
  -5   1  11 4536.08 2434.25
   5  -1 -10 6007.93 2213.12
  -5   1  10 6485.87 1843.43
  -5   1  10 6233.01 2227.73
   5  -1  -9  243.30  732.63
  -5   1   9 1233.62 1046.16
  -5   1   9  607.41 1181.91
   5  -1  -8  675.93  568.10
  -5   1   8  164.55 1091.74
  -5   1   8 1179.89 1013.76
   5  -1  -714105.14 4332.40
  -5   1   718713.24 2981.07
  -5   1   716355.32 5132.55
   5  -1  -6 6919.80 2631.06
  -5   1   6 6963.03 2489.41
  -5   1   6 5501.32 2091.47
   5  -1  -5  266.57  301.25
  -5   1   5 1112.67 1518.66
  -5   1   5  429.85 1307.13
  -5   1   4 7760.88 2074.71
  -5   1   4 2806.17 1347.60
  -5   1   320827.20 2609.50
  -5   1   322500.65 3162.68
   5  -1  -319157.72 3704.02
  -5   1   260044.59 5536.37
  -5   1   266986.37 7872.14
   5  -1  -263470.46 7629.06
  -5   1   1 3428.79 1153.60
  -5   1   1 2081.71 1375.22
   5  -1  -1 2024.85 2595.76
  -5   1   019632.03 3712.70
  -5   1   025194.72 3103.85
   5  -1   023331.71 4209.65
  -5   1  -1 3606.84 1080.31
  -5   1  -1 5335.51 1722.15
   5  -1   1 2595.05 2029.11
  -5   1  -2  243.00  590.01
  -5   1  -2  771.86 1285.47
   5  -1   2  759.23 1976.28
  -5   1  -3 3221.22 1023.27
  -5   1  -3 2125.47 1807.21
   5  -1   3 4320.80 2613.69
  -5   1  -414301.48 1603.65
  -5   1  -413580.75 2279.48
   5  -1   414856.39 3054.79
  -5   1  -528165.07 3354.13
  -5   1  -530214.78 3917.46
   5  -1   532648.59 4666.79
  -5   1  -618065.47 2209.33
  -5   1  -617706.04 2627.09
   5  -1   618816.48 3179.17
  -5   1  -716972.00 2266.28
  -5   1  -718750.32 2928.83
   5  -1   718435.88 3190.66
  -5   1  -8 3091.00 1119.75
  -5   1  -8 2188.31 1138.95
   5  -1   8 5435.29 2341.32
  -5   1  -9  758.88  910.27
  -5   1  -9 1263.70  908.14
   5  -1   9 1140.12 1590.96
  -5   1 -10 2025.01 1134.66
   5  -1  10 1636.69 1536.16
  -5   1 -11 2064.82 1160.58
  -5   1 -11 2636.32 1502.74
   5  -1  11 3638.26 1909.05
  -5   1 -12 2011.59 1052.56
  -5   1 -12 1626.86 1453.06
   5  -1  12 4832.52 2185.39
  -5   1 -13 1790.68  973.82
  -5   1 -13 4779.19 1860.93
   5  -1  13 2333.98 1553.74
  -5   1 -14 1418.45  762.33
  -5   1 -14  522.56  808.72
   5  -1  14  788.35  936.28
  -5   1 -15  788.05  729.02
  -5   1 -15  923.19  687.44
   5  -1  15 1486.86 1325.44
  -5   1 -16  836.02  817.18
  -5   1 -16 1848.11 1851.07
   5  -1  16 1271.86 1345.95
  -5   1 -17  610.75  802.36
  -5   1 -17  990.80  474.77
   5  -1  17  736.86 1504.46
  -5   1 -18  271.83  590.29
  -5   1 -18  416.57 1057.40
   5  -1  18 1903.96 1311.83
  -5   1 -19 1089.90  769.06
  -5   1 -19 1060.17 1297.25
   5   0 -1813029.37 2000.89
  -5   0  18 6388.26 1735.34
   5   0 -17 1556.55  978.20
  -5   0  17 1942.66 1410.79
   5   0 -16  -45.44  617.33
  -5   0  16  534.22  770.35
   5   0 -15 1506.19 1025.08
  -5   0  15  892.36  790.74
   5   0 -14 8084.24 1778.50
  -5   0  14 7497.03 2108.21
  -5   0  14 4285.98 2130.38
   5   0 -13  725.33  608.11
  -5   0  13 1142.66 1548.84
  -5   0  13  496.21  740.27
   5   0 -12  990.38  935.31
  -5   0  12  386.22  711.82
  -5   0  12 1530.73 1425.33
   5   0 -11  347.09  532.67
  -5   0  11 -186.10  765.27
  -5   0  11  118.22  592.17
   5   0 -1011128.56 2992.53
  -5   0  10 9202.97 1643.15
  -5   0  1010080.67 3181.82
   5   0  -9 1123.49  905.30
  -5   0   9  135.38  890.37
  -5   0   9 1528.32  870.27
   5   0  -8 1027.66  832.06
  -5   0   8  564.67  978.89
  -5   0   8 2214.06 1159.79
   5   0  -718285.06 5106.37
  -5   0   716104.01 2969.88
  -5   0   711569.69 4142.81
   5   0  -6  -38.52  561.48
  -5   0   6 1964.35 2070.01
   5   0  -5 4707.86 1697.84
  -5   0   5 2533.62 1665.01
  -5   0   5 1029.63 1076.98
   5   0  -4  707.61  590.79
  -5   0   4 1659.93 1407.26
  -5   0   3100584.8 9153.42
   5   0  -398822.45 8248.04
  -5   0   2119457.4 8220.69
  -5   0   2133542.7 4570.68
   5   0  -2129365.4 5748.58
  -5   0   118073.37 2529.87
  -5   0   122363.46 3204.94
   5   0  -118593.45 3182.83
  -5   0   035664.37 3140.24
  -5   0   040073.31 4416.65
   5   0   041024.86 4563.79
  -5   0  -1 9638.89 2678.51
  -5   0  -110953.22 2316.01
   5   0   1 9317.38 2503.77
  -5   0  -2 9999.27 1736.35
  -5   0  -2 9529.94 2145.70
   5   0   210481.94 2499.61
  -5   0  -3 1162.60 1082.83
  -5   0  -3 -149.80  953.69
   5   0   3 1605.55 1580.73
  -5   0  -4 8997.25 1900.48
  -5   0  -4 8631.09 2084.18
   5   0   410126.45 2625.57
  -5   0  -5 9366.65 1536.92
  -5   0  -5 8435.18 1868.17
   5   0   5 7901.84 2259.04
  -5   0  -6  445.42  823.51
  -5   0  -6  -17.50  921.07
   5   0   6 1445.82 1601.48
  -5   0  -732848.64 3093.59
  -5   0  -737226.22 3829.83
   5   0   740082.07 4209.29
  -5   0  -8  515.62  590.77
   5   0   8  964.05  959.84
  -5   0  -9 1492.94  926.64
  -5   0  -9  811.61  962.11
   5   0   9  596.95 1110.28
  -5   0 -10 1895.08 1177.42
  -5   0 -10 3616.43 1863.24
   5   0  10 1486.89 1196.52
  -5   0 -11 4606.08 1447.57
  -5   0 -11 2825.96 1345.49
   5   0  11 5980.34 2014.39
  -5   0 -12 2945.97 1209.02
  -5   0 -12 2873.65 1265.78
   5   0  12 2018.72 1428.42
  -5   0 -1310243.33 1698.08
  -5   0 -1310374.46 2028.46
   5   0  13 9735.51 2371.76
  -5   0 -14  643.87  692.64
  -5   0 -14 2470.12 1366.90
   5   0  14 1197.35 1193.12
  -5   0 -15 1382.07  950.36
  -5   0 -15 1125.55 1600.81
   5   0  15  578.86 1119.00
  -5   0 -16 1634.30  986.92
  -5   0 -16 1274.41 1197.96
   5   0  16 6481.96 2458.04
  -5   0 -17  756.99  746.23
  -5   0 -17 2025.28 1020.63
   5   0  17 2139.98 1478.00
  -5   0 -18  923.66  970.48
  -5   0 -18  728.82  887.77
   5   0  18  648.70  952.64
  -5   0 -19  889.65  944.84
   5   1 -18  503.53  600.57
  -5  -1  18 1608.53 1197.99
   5   1 -17 1828.57 1167.56
  -5  -1  17 1041.09  976.10
   5   1 -16 1268.81 1122.91
  -5  -1  16  752.88  771.23
   5   1 -15 3585.64 1604.38
  -5  -1  15 2754.51 1090.65
   5   1 -14 2634.06 1285.88
  -5  -1  14 1252.18 1031.46
   5   1 -13  487.18  457.99
  -5  -1  13 1122.04 1147.95
   5   1 -12  702.68  846.14
  -5  -1  12  699.08  986.23
  -5  -1  12 1395.98  796.53
   5   1 -11 8620.47 2204.11
  -5  -1  11 6359.87 1914.67
  -5  -1  11 8835.36 1539.39
  -5  -1  1027217.01 3643.28
  -5  -1  1022638.96 5393.34
   5   1  -9  549.56  542.39
  -5  -1   9   45.13 1056.59
  -5  -1   9  -10.35  312.37
  -5  -1   822512.77 3189.55
  -5  -1   816577.47 5491.00
   5   1  -7  191.81  458.86
  -5  -1   7  400.09  914.49
  -5  -1   7  653.34  917.29
  -5  -1   6  493.50  830.33
  -5  -1   6 1468.38  887.17
  -5  -1   5 1701.17 1448.29
  -5  -1   415782.33 2711.92
   5   1  -410532.29 2395.11
   5   1  -410288.02 2542.56
  -5  -1   314528.89 2769.27
   5   1  -310086.21 1396.26
   5   1  -312028.91 2765.64
  -5  -1   2 4472.85 1319.67
  -5  -1   2 7336.89 1713.23
   5   1  -2 1903.86  614.70
   5   1  -2 4815.58 1870.47
  -5  -1   141085.86 3710.05
  -5  -1   142939.80 3976.07
   5   1  -146689.11 4551.87
  -5  -1   036150.98 3289.60
  -5  -1   045191.70 5209.35
   5   1   050041.56 4866.97
  -5  -1  -1 2024.73 1205.65
  -5  -1  -1 1427.00 1017.14
   5   1   1 2087.62 1571.95
  -5  -1  -2 5215.33 1463.33
  -5  -1  -2 7437.83 2030.74
   5   1   2 6299.77 1728.14
  -5  -1  -310476.10 1990.33
  -5  -1  -3 8401.44 2040.31
   5   1   3 7504.77 1777.30
  -5  -1  -4 7125.45 1737.05
  -5  -1  -4 5526.88 1637.68
   5   1   4 5507.99 1642.17
  -5  -1  -5  571.92  828.83
  -5  -1  -5 1237.25 1157.17
   5   1   5  633.13 1069.51
  -5  -1  -6 4691.34 1380.39
   5   1   6 6994.27 1684.86
  -5  -1  -7 1192.55 1211.16
  -5  -1  -7  707.85  839.84
   5   1   7 1129.03 1258.46
  -5  -1  -8 1992.53 1286.60
  -5  -1  -8 4987.94 1658.46
   5   1   8 4278.11 1740.24
  -5  -1  -9 2669.08 1151.35
  -5  -1  -9 2861.20 1305.19
   5   1   9 5331.89 1585.35
  -5  -1 -10 2112.09 1247.89
  -5  -1 -10 2246.44 1044.15
   5   1  10 2229.16 1283.60
  -5  -1 -11 3415.97 1353.00
  -5  -1 -11 3120.90 1328.60
   5   1  11 4610.26 1941.07
  -5  -1 -12 5733.04 1657.46
  -5  -1 -12 3428.36 1282.05
   5   1  12 3729.01 1705.85
  -5  -1 -13 2596.91 1234.09
  -5  -1 -13 1866.94 1048.72
   5   1  13 2931.99 1440.17
  -5  -1 -14 3355.71 1276.44
  -5  -1 -14 1537.63 1001.65
   5   1  14 2244.01 1231.52
  -5  -1 -15  978.19 1087.67
  -5  -1 -15  972.87  803.54
   5   1  15 2560.20 1378.39
  -5  -1 -16 2753.57 1255.00
  -5  -1 -16 1357.71 1426.31
   5   1  16 6490.01 2222.33
  -5  -1 -17  813.23  847.37
   5   1  17  487.11  892.22
  -5  -1 -18  314.43 1150.35
   5   1  18 1028.08  990.72
  -5  -1 -19 5985.86 1676.49
   5   1  19 5232.45 1704.91
  -5  -2  18 1425.94 1120.52
  -5  -2  17  800.92  951.62
  -5  -2  16 1183.43 1140.94
   5   2 -15 5342.50 1566.60
  -5  -2  15 1526.58  921.46
   5   2 -14 3820.96 1780.48
  -5  -2  14 3436.81 1539.48
   5   2 -13  768.46  528.97
  -5  -2  13 2594.32 1651.28
   5   2 -12  862.86  530.78
  -5  -2  12 1333.49 1376.14
   5   2 -11 7016.35 2683.70
  -5  -2  11 6856.22 2076.36
   5   2 -10 7671.83 2112.10
  -5  -2  10 6219.51 1952.41
  -5  -2  10 3193.97 1944.85
   5   2  -9  528.64  780.35
  -5  -2   9 2256.94 1486.99
  -5  -2   9  208.99  587.40
   5   2  -8 9731.99 2196.77
  -5  -2   8 8211.88 1920.70
  -5  -2   8 3782.42 1904.31
   5   2  -7 7288.00 1974.04
  -5  -2   7 4891.10 1575.04
   5   2  -6 7451.09 1797.24
  -5  -2   6 6742.91 1691.53
   5   2  -5 2614.51 1205.08
  -5  -2   5 3876.04 1493.30
   5   2  -5 3881.63 1550.05
   5   2  -413844.16 2831.68
  -5  -2   412728.49 2455.47
   5   2  -410447.79 1216.29
   5   2  -412380.11 2359.80
   5   2  -328222.71 2543.74
  -5  -2   332206.40 3248.20
   5   2  -328232.02 2120.28
   5   2  -330984.88 3220.38
  -5  -2   268280.55 5614.32
  -5  -2   274727.50 5948.14
   5   2  -261500.82 4354.84
   5   2  -278754.48 6174.26
  -5  -2   1 2667.18 1576.78
  -5  -2   1 4631.04 1879.80
   5   2  -1 1664.66  544.28
   5   2  -1 4870.61 1579.97
  -5  -2   021165.36 2748.87
  -5  -2   018517.19 3021.16
   5   2   011209.50 2066.94
   5   2   020895.86 2193.35
  -5  -2  -112381.85 2316.17
  -5  -2  -115042.60 2828.93
   5   2   1 1525.93 1078.69
   5   2   112704.90 2081.22
  -5  -2  -217193.83 5018.43
  -5  -2  -217139.36 3190.97
   5   2   215825.69 2330.29
  -5  -2  -3 5990.31 1664.04
  -5  -2  -3 6263.28 1705.92
   5   2   3 8024.96 1648.08
  -5  -2  -4 8268.07 1963.90
   5   2   4 6196.49 1262.03
  -5  -2  -5  379.82  907.73
  -5  -2  -5  761.23  807.11
   5   2   5 1101.57  808.59
  -5  -2  -6 2513.79 1643.33
  -5  -2  -6 2290.49 1303.97
   5   2   6 2028.89 1147.99
  -5  -2  -7 1300.44 1391.37
  -5  -2  -7  871.15  987.25
   5   2   7  528.04  780.14
  -5  -2  -841593.46 4096.91
  -5  -2  -836012.01 3368.83
   5   2   850682.03 4504.71
  -5  -2  -9 4426.12 1627.96
  -5  -2  -9 2672.93 1111.93
   5   2   9 3832.00 1615.87
  -5  -2 -10  468.26  812.17
  -5  -2 -10  875.19  695.52
   5   2  10 1084.24 1053.65
  -5  -2 -11 8213.77 1659.18
  -5  -2 -1110768.78 1768.06
   5   2  1111626.49 2184.34
  -5  -2 -12 8354.76 1839.29
  -5  -2 -1212844.67 2769.43
   5   2  1214805.32 3313.23
  -5  -2 -1310460.02 2106.95
  -5  -2 -13 5806.72 1674.07
   5   2  13 9401.65 2282.39
  -5  -2 -14  833.88  753.59
  -5  -2 -14  753.15  685.23
   5   2  14   79.37  712.51
  -5  -2 -15 5344.80 1518.34
  -5  -2 -15 3313.04 2202.70
   5   2  15 9748.92 2331.42
  -5  -2 -1612597.59 3057.71
   5   2  1610859.51 2978.41
  -5  -2 -17   -5.08  762.62
   5   2  17 1278.79 1162.12
  -5  -2 -18 4155.75 1993.26
   5   2  18 6259.85 2709.59
  -5  -2 -19 3620.54 1274.06
   5   2  1910822.15 2067.94
   5   3 -18 5044.68 1472.44
  -5  -3  18 4700.40 2441.97
   5   3 -17  408.29  651.94
  -5  -3  17  778.01  906.00
   5   3 -16  766.49  627.98
  -5  -3  16 1919.96 1616.63
   5   3 -15  854.66  596.35
  -5  -3  15  803.59  899.21
   5   3 -14 4962.42 2437.42
  -5  -3  14 5350.23 2494.35
   5   3 -13  403.52  590.35
  -5  -3  13 2276.47 1759.10
   5   3 -12 5726.85 1743.61
  -5  -3  12 4840.88 1840.17
   5   3 -11 1406.27  709.83
  -5  -3  11 1293.88 1591.04
   5   3 -1016309.23 4087.27
  -5  -3  1013730.31 2660.52
   5   3  -9  338.46  684.85
  -5  -3   9  612.05  941.04
   5   3  -8 8662.03 2144.90
  -5  -3   8 5733.19 1654.82
   5   3  -725022.00 6233.77
  -5  -3   726185.57 2992.42
   5   3  -6  502.42  332.06
  -5  -3   6  812.32  851.99
   5   3  -6  693.91  681.81
   5   3  -5  242.43  757.53
  -5  -3   5  827.48 1063.60
   5   3  -4 1622.67  689.75
  -5  -3   4 3034.85 1254.38
   5   3  -4 1438.17  250.58
   5   3  -3  464.59  647.30
  -5  -3   3  160.51  734.42
  -5  -3   233548.68 3556.73
  -5  -3   242075.87 3777.02
  -5  -3   136575.44 3835.97
  -5  -3   139985.66 3880.48
   5   3  -127062.82 2004.30
  -5  -3   034026.22 5629.66
  -5  -3   043228.82 4106.82
   5   3   031438.62 2383.93
  -5  -3  -112737.02 2480.33
  -5  -3  -114551.95 3363.17
   5   3   1 1749.87  929.04
   5   3   111075.46 1594.67
  -5  -3  -2 3274.13 1358.14
   5   3   2  269.19  285.83
   5   3   2 2429.51  734.13
  -5  -3  -3 6330.93 1609.17
  -5  -3  -3 3482.81 1333.32
   5   3   3 5248.80 1085.05
  -5  -3  -3 3460.31 1276.12
  -5  -3  -4 1134.04 1368.75
  -5  -3  -4 1620.96 1141.25
   5   3   4 1282.06  777.64
  -5  -3  -5 1182.29 1484.63
  -5  -3  -5 1173.77  792.92
   5   3   5 1060.60  722.63
  -5  -3  -6 3324.52 1873.16
  -5  -3  -6  967.70  864.52
   5   3   6 1838.27 1040.35
  -5  -3  -7 2266.56 1504.55
  -5  -3  -7 2530.73 1204.64
   5   3   7 1809.12 1021.25
  -5  -3  -8 6022.48 1831.40
  -5  -3  -8 3772.41 1039.07
   5   3   8 5490.21 1396.76
  -5  -3  -9  642.41  955.46
  -5  -3  -9  945.41  829.20
   5   3   9 -186.87  632.56
  -5  -3 -10  896.30  939.90
  -5  -3 -10  683.54  726.98
   5   3  10  506.95  725.52
  -5  -3 -11 6386.49 1513.91
  -5  -3 -11 6064.90 1397.72
   5   3  11 7691.04 1624.16
  -5  -3 -12  982.94  815.51
  -5  -3 -12  459.02  486.29
   5   3  12  796.59 1027.55
  -5  -3 -13  926.01  891.32
  -5  -3 -13  153.98  434.49
   5   3  13  850.44  555.86
  -5  -3 -14 -428.29  889.98
   5   3  14 2654.19 1615.10
  -5  -3 -15  826.98 1118.27
   5   3  15 2148.89 1272.09
  -5  -3 -16  350.06  807.66
   5   3  16 3509.61 1510.14
  -5  -3 -17 1317.29 1208.25
   5   3  17 2605.53 1569.80
  -5  -3 -18 2229.41 1330.93
   5   3  18 2777.47 1763.19
   5   3  19  -12.08  680.69
   5   4 -17  579.98  708.37
  -5  -4  17  161.66  839.33
   5   4 -16  281.24  555.99
  -5  -4  16 2027.36 1617.24
   5   4 -15 1186.04  899.73
  -5  -4  15 2078.78 1669.01
   5   4 -14 5250.59 2429.02
  -5  -4  14 6308.61 1970.92
   5   4 -13 2139.45 2616.10
  -5  -4  13 4956.73 1835.52
   5   4 -12 6266.27 2434.37
  -5  -4  12 7188.68 1972.90
   5   4 -11  607.63 1143.85
  -5  -4  11 1440.33 1427.56
   5   4 -10 2770.32 1163.89
  -5  -4  10 2993.55 1425.38
   5   4  -912939.20 3367.02
  -5  -4   914940.70 2505.55
   5   4  -8 5838.47 1423.27
  -5  -4   8 3159.65 1714.72
   5   4  -7 2731.80 1164.31
  -5  -4   7 3498.68 1448.19
   5   4  -6  266.81  425.11
  -5  -4   6  853.71 1125.68
   5   4  -5 7686.15 1794.76
  -5  -4   5 6162.11 1329.84
   5   4  -4 6023.64 2029.50
  -5  -4   4 5490.29 1418.98
   5   4  -3 7691.29 1637.65
  -5  -4   3 6987.51 1761.10
  -5  -4   275842.98 6292.66
  -5  -4   276574.12 5836.88
  -5  -4   1 1060.53 1210.14
  -5  -4   1 1178.51 1417.90
  -5  -4   014095.02 2795.20
  -5  -4  -1 4902.90 2181.09
  -5  -4  -1 4521.07 1351.12
   5   4   1  395.61  458.77
   5   4   1 3892.31  538.93
  -5  -4  -2 1314.90 1130.45
  -5  -4  -2 2027.64  991.07
   5   4   2 1187.06  588.94
  -5  -4  -3  637.15 1080.25
  -5  -4  -3 1190.74  822.68
   5   4   3  682.27  611.76
  -5  -4  -3 1809.03 1162.95
  -5  -4  -4 1387.80 1633.34
  -5  -4  -4  322.64  643.19
   5   4   4  363.41  556.59
  -5  -4  -515967.25 2629.55
  -5  -4  -519028.21 2264.12
   5   4   516506.37 1939.09
  -5  -4  -615299.49 2634.50
  -5  -4  -612015.89 1499.84
   5   4   614717.34 1602.85
  -5  -4  -7 6536.58 1937.34
  -5  -4  -7 5137.32 1136.98
   5   4   7 6896.11 1411.81
  -5  -4  -8 2923.07 1662.26
  -5  -4  -8 3057.38  943.37
   5   4   8 3388.18 1106.99
  -5  -4  -9 2145.87 1675.20
  -5  -4  -9  704.31  800.40
   5   4   9  825.18  783.44
  -5  -4 -1017418.04 2664.26
  -5  -4 -1014650.79 1945.32
   5   4  1017242.56 2661.73
  -5  -4 -11 1446.10 1065.23
  -5  -4 -11 2762.13  997.57
   5   4  11 1362.43  886.34
  -5  -4 -12 9996.23 2277.71
   5   4  1211319.75 2197.79
  -5  -4 -13  148.14  939.24
   5   4  13  208.89  658.48
  -5  -4 -1413956.29 2616.06
   5   4  1416464.61 2825.32
  -5  -4 -15  628.38  826.86
   5   4  15 1089.18  816.21
  -5  -4 -16 2457.97 1398.81
   5   4  16 1838.95 1375.12
  -5  -4 -17 1034.92 1290.79
   5   4  17 1457.49 1332.09
  -5  -4 -18 3060.39 1572.96
   5   4  18 4464.52 1776.75
   5   4  19 1492.10 1597.74
   5   5 -17  696.49  675.75
  -5  -5  17 1027.81  840.38
   5   5 -16  483.44  568.04
  -5  -5  16 1279.59  989.78
   5   5 -15  909.87 1350.02
  -5  -5  15 1024.20 1378.11
   5   5 -14  850.33 1094.86
  -5  -5  14  836.25 1064.91
   5   5 -13  904.72  678.88
  -5  -5  13 3972.99 1953.32
   5   5 -12  853.10 1055.39
  -5  -5  12 1448.82 1414.89
   5   5 -11  495.97  517.75
  -5  -5  11 1774.26 1252.75
   5   5 -1025285.50 6827.48
  -5  -5  1024201.51 4753.71
   5   5  -9 2589.20 1793.07
  -5  -5   9 3692.94 1474.29
   5   5  -8 5100.66 2225.87
  -5  -5   8 4248.11 1675.81
   5   5  -7  939.44  935.26
  -5  -5   7 1231.33 1135.30
   5   5  -6 2839.81 1159.67
  -5  -5   6 1553.68 1430.21
   5   5  -5  576.45  792.63
  -5  -5   5 1193.98  960.90
   5   5  -4 2251.56 1290.30
  -5  -5   4 1844.81  954.11
  -5  -5   2 4147.27 2243.90
  -5  -5   2 4702.26 2034.23
  -5  -5   138515.00 4231.63
  -5  -5   134162.67 3594.37
  -5  -5   048154.98 5421.74
  -5  -5   051110.34 5710.28
  -5  -5  -123359.47 3035.41
  -5  -5  -125903.62 2622.05
  -5  -5  -2 6270.65 1942.49
  -5  -5  -2 6002.72 1366.34
   5   5   2 5127.26  616.01
  -5  -5  -3 5566.58 2068.51
  -5  -5  -3 5340.13 1224.22
   5   5   3 5439.10  817.34
  -5  -5  -453828.79 5578.78
  -5  -5  -448019.46 6447.33
   5   5   446211.85 4201.97
  -5  -5  -5  497.63 1038.42
  -5  -5  -5 1215.67  921.32
   5   5   5  608.20  636.89
  -5  -5  -6 7943.54 2187.61
  -5  -5  -6 3436.41  904.97
   5   5   6 5328.66 1206.19
  -5  -5  -7 3131.23 1884.52
  -5  -5  -7  935.85  649.07
   5   5   7 1548.93  766.07
  -5  -5  -8 1861.93 1419.29
  -5  -5  -8  657.00  639.03
   5   5   8 2417.81  926.08
  -5  -5  -9 1542.09 1463.58
  -5  -5  -9 1360.91  719.43
   5   5   9 1580.97 1095.33
  -5  -5 -10 3856.08 1938.21
   5   5  10 7544.70 1906.77
  -5  -5 -11 1580.26 1560.71
   5   5  11 1938.63 1338.04
  -5  -5 -12 7129.43 2036.32
   5   5  12 9616.86 2689.93
  -5  -5 -13  948.79 1025.75
   5   5  13  966.38  807.24
  -5  -5 -14 6098.44 2142.90
   5   5  14 8047.48 1941.30
  -5  -5 -15 4857.91 2038.29
   5   5  15 5813.06 1958.88
  -5  -5 -16 1146.57  969.73
   5   5  16 1454.34 1150.65
  -5  -5 -17 2018.02 1160.54
   5   5  17 5567.54 2250.22
   5   5  18   -9.03  706.13
   5   5  1910739.31 2394.62
   5   6 -16 5393.11 2422.71
  -5  -6  16 8067.62 2893.99
   5   6 -15 4330.35 2554.77
  -5  -6  15 4838.12 1888.99
   5   6 -14   -6.25  786.98
  -5  -6  14  866.01 1536.26
   5   6 -13 1819.19  938.33
  -5  -6  13 1877.55 1261.00
   5   6 -12  425.24  611.10
  -5  -6  12 2106.07 1582.27
   5   6 -1123526.94 5417.28
  -5  -6  1129738.09 2916.25
   5   6 -10 3015.48 1069.30
  -5  -6  10 2901.32 1464.07
   5   6  -9 1530.71 1175.76
  -5  -6   9  732.15 1168.71
   5   6  -814815.38 4533.67
  -5  -6   813851.45 2325.16
   5   6  -728024.35 7556.82
  -5  -6   731043.73 3882.14
   5   6  -612862.78 3967.70
  -5  -6   612460.73 2015.93
   5   6  -5  125.53 1289.80
  -5  -6   5  930.26 1134.38
   5   6  -443062.43 6458.44
  -5  -6   443019.31 4030.13
  -5  -6   3  604.87 1217.67
  -5  -6   3  951.79  776.03
  -5  -6   2 1727.59 1623.80
  -5  -6   2 2437.06  955.00
  -5  -6   1  782.68 1118.81
  -5  -6   1  680.27  776.12
  -5  -6   047135.59 5007.87
  -5  -6   048553.11 4663.80
  -5  -6  -117144.87 2722.96
  -5  -6  -120957.05 2542.75
  -5  -6  -214659.98 2419.23
  -5  -6  -217275.22 2181.08
  -5  -6  -3 3834.70 1503.91
  -5  -6  -3 5173.81 1069.54
   5   6   3 4833.32  764.57
  -5  -6  -418286.07 2703.67
  -5  -6  -412984.94 2557.86
   5   6   415794.28 1572.70
  -5  -6  -5 1096.22  953.82
  -5  -6  -5 1632.32  857.81
   5   6   5 1039.70  738.86
  -5  -6  -6  817.84 1010.29
  -5  -6  -6 2963.16 1193.72
   5   6   6  362.72  542.12
  -5  -6  -713565.89 2257.65
  -5  -6  -714397.43 1424.95
   5   6   713076.91 3171.98
  -5  -6  -8 1175.50 1311.97
   5   6   8 1981.21 1016.67
  -5  -6  -9 2011.09 1316.08
   5   6   9 3213.10 1080.28
  -5  -6 -10  980.18 1016.31
   5   6  10 1512.85  717.48
  -5  -6 -11 8008.42 2150.28
   5   6  11 8348.88 1759.03
  -5  -6 -12 2393.48 1691.85
   5   6  12  467.89  619.69
  -5  -6 -13 1572.01 1455.88
   5   6  13  -19.00  580.63
  -5  -6 -14 5095.67 2047.99
   5   6  14 4417.57 1547.34
  -5  -6 -15 2229.63 1731.44
   5   6  15 3273.68 1448.08
  -5  -6 -16 2814.33 1757.47
   5   6  16  935.72  937.46
  -5  -6 -17  943.57 1057.89
   5   6  17 3613.15 1531.20
   5   6  18 1472.89 1219.10
  -5  -7  16  562.26  921.67
   5   7 -15  893.71  770.01
  -5  -7  15  436.99  788.87
   5   7 -14 2205.52 1077.34
  -5  -7  14 5616.21 1887.64
   5   7 -13 1352.74 1238.92
  -5  -7  13 1540.87 1002.54
   5   7 -12 3083.00 1681.47
  -5  -7  12 1464.75 1049.69
   5   7 -11 3611.87 1573.89
  -5  -7  11  601.37  774.09
   5   7 -10  269.05  655.05
  -5  -7  10  886.73  754.62
   5   7  -9  991.39  871.46
   5   7  -814864.73 4242.42
   5   7  -747162.07 9031.39
  -5  -7   747265.10 8420.59
   5   7  -6 6248.23 2245.98
  -5  -7   6 5830.70 1838.06
   5   7  -5 6391.45 2200.38
  -5  -7   5 8281.28 1662.94
  -5  -7   411945.34 1907.49
  -5  -7   3 1227.02 1469.32
  -5  -7   3 1029.55  963.36
  -5  -7   2  177.99  980.90
  -5  -7   2  848.41  808.93
  -5  -7   1 1704.06 1266.14
  -5  -7   1  924.17  802.38
  -5  -7   0 1703.69 1599.75
  -5  -7   0 1786.47  867.88
  -5  -7  -1   95.37  873.15
  -5  -7  -1  864.19  720.36
  -5  -7  -214354.06 2244.51
  -5  -7  -212921.15 1735.48
  -5  -7  -3 6027.61 1693.93
  -5  -7  -3 5088.26 1576.20
  -5  -7  -4 4303.41 1463.39
  -5  -7  -4 4266.57 1475.25
   5   7   4 4470.00 1553.52
  -5  -7  -5 1182.83 1101.59
  -5  -7  -5 1793.85  736.91
   5   7   5  967.39  916.41
  -5  -7  -6  898.34  990.09
   5   7   6  810.06  641.37
  -5  -7  -710529.98 2123.49
   5   7   7 7807.08 2223.32
  -5  -7  -8 6014.87 1764.26
   5   7   8 3623.55 1215.13
  -5  -7  -9 4710.59 2287.71
   5   7   9 2723.66 1508.71
  -5  -7 -10 2820.77 1471.71
   5   7  10 3524.60 1219.52
  -5  -7 -11 7830.90 1625.03
   5   7  11 9838.75 1652.39
  -5  -7 -12 4080.96 1556.29
   5   7  1213511.09 2241.74
  -5  -7 -13 3045.26 1608.42
   5   7  13  327.49  648.37
  -5  -7 -14 2095.46 1506.36
   5   7  14 1180.87 1155.71
  -5  -7 -15 6400.11 1863.92
   5   7  15 6830.86 1777.86
  -5  -7 -16  541.75  878.27
   5   7  16 2430.41 1686.00
   5   7  17 1415.86 1061.63
   5   7  18 2042.96 1278.64
  -5  -8  15 4023.62 1696.58
   5   8 -14 1923.83 1965.54
  -5  -8  14 2721.56 1692.99
   5   8 -13 5419.14 2522.75
  -5  -8  13 8964.70 2002.67
   5   8 -12  502.27  658.04
   5   8 -11 1120.86  940.65
   5   8 -10  408.05  909.37
  -5  -8  10 1202.22 1141.19
   5   8  -9 1869.64 1100.97
  -5  -8   9 3100.31 1458.18
   5   8  -8  464.84  483.68
  -5  -8   8 1127.40  886.50
   5   8  -7 3952.06 2421.00
  -5  -8   7 6175.15 1880.03
   5   8  -619633.49 5187.28
  -5  -8   616902.08 2652.68
   5   8  -515334.96 3120.51
  -5  -8   522154.52 4465.09
  -5  -8   4  452.10 1079.06
  -5  -8   4  388.63  608.13
  -5  -8   3 1668.84 1134.72
  -5  -8   3 1760.74 1069.37
  -5  -8   2 1667.91 1786.11
  -5  -8   2  438.92  779.61
  -5  -8   1 1144.95 1353.18
  -5  -8   1  360.43  483.82
  -5  -8   0  625.97 1005.26
  -5  -8   0 2363.29 1057.55
  -5  -8  -1 6282.34 1727.43
  -5  -8  -1 7403.97 1125.64
  -5  -8  -2 3074.73 1254.44
  -5  -8  -2 2411.95  924.09
  -5  -8  -312889.83 2312.10
  -5  -8  -4 3822.60 1438.06
  -5  -8  -5 6582.58 1648.77
  -5  -8  -6 1814.11 1533.25
   5   8   6  331.00  634.65
  -5  -8  -7 9710.55 1968.46
   5   8   7 5523.14 2066.11
  -5  -8  -8 6841.04 1754.92
   5   8   8 6567.97 1634.40
  -5  -8  -9 2468.95 1218.16
   5   8   9 2286.95  932.94
  -5  -8 -10 4434.16 2393.42
   5   8  10 3514.25 1391.38
  -5  -8 -11  405.40 1108.81
   5   8  11  227.30  563.37
  -5  -8 -12 3628.54 1380.83
   5   8  12 3237.95 1779.04
  -5  -8 -13  698.88  711.25
   5   8  13  764.58  974.65
  -5  -8 -14 5282.92 1838.90
   5   8  14 2816.73 1409.44
  -5  -8 -15 5515.62 2133.05
   5   8  15 5396.78 2109.14
   5   8  16  609.80  776.41
   5   8  17 5124.88 2251.85
   5   9 -13 1728.16 1490.83
  -5  -9  13 2187.10 1492.70
   5   9 -12  473.75 1029.50
  -5  -9  12 1633.11 1691.40
   5   9 -11 2724.29 1619.29
  -5  -9  11 4244.18 1916.58
   5   9 -10  270.17  696.32
  -5  -9  10 3919.73 1890.75
   5   9  -9  780.19  533.39
  -5  -9   9  799.98  845.75
   5   9  -8 3372.37 1228.08
  -5  -9   8 4617.28 1629.17
   5   9  -7  569.83  568.93
  -5  -9   7  350.72  766.52
   5   9  -6  447.27  760.43
  -5  -9   5 6003.27 1994.18
  -5  -9   5 3943.82 1501.95
  -5  -9   4 5246.86 2051.89
  -5  -9   4 2287.89  961.26
  -5  -9   3 5103.70 1687.42
  -5  -9   3 5022.90 2074.04
  -5  -9   2  507.21  559.24
  -5  -9   1 7896.13 2036.50
  -5  -9   1 3301.29 1112.06
  -5  -9   0 1307.05  858.69
  -5  -9   0 1774.40  800.96
  -5  -9  -110477.49 2598.91
  -5  -9  -2  671.87  795.78
  -5  -9  -3 3866.66 1460.03
  -5  -9  -4 4677.87 1438.00
  -5  -9  -5  369.40  740.77
  -5  -9  -6 1091.22 1111.06
  -5  -9  -7 4243.57 1409.73
  -5  -9  -8 2366.88 1438.88
  -5  -9  -9 6596.99 1514.35
  -5  -9 -10  774.25  780.80
  -5  -9 -11  642.68  770.42
   5   9  11  625.59  540.93
  -5  -9 -12 2462.14 1306.94
   5   9  12 3309.75 1511.56
  -5  -9 -13  800.94  925.49
   5   9  13  976.26  922.49
   5   9  14 3509.59 1255.62
   5   9  15 1022.62  937.52
   5   9  16  -89.07  654.94
  -5 -10  13  594.33  832.03
   5  10 -12 1126.90  947.29
  -5 -10  12 1990.31 1374.61
   5  10 -11 2632.25 2059.41
  -5 -10  11 4228.97 1950.66
   5  10 -10  477.73  787.87
  -5 -10  10  542.27  742.46
   5  10  -9  967.91 1102.08
  -5 -10   9 1524.22 1138.53
   5  10  -8  512.26  906.30
  -5 -10   8 1333.27 1140.04
  -5 -10   7  232.10  806.56
  -5 -10   630673.72 3071.01
  -5 -10   5  185.68  859.02
  -5 -10   5  892.21 1082.10
  -5 -10   412092.26 2331.11
  -5 -10   3  647.78  793.31
  -5 -10   2  933.36  774.93
  -5 -10   0 3537.72 1320.50
  -5 -10  -2 3129.16 1391.68
  -5 -10  -3 7479.48 1811.76
  -5 -10  -4 8029.55 1850.75
  -5 -10  -5 1702.73 1130.92
  -5 -10  -6 5174.23 1826.47
  -5 -10  -7 5595.66 1629.13
  -5 -10  -8  318.81  809.48
  -5 -10  -9  399.20  890.17
  -5 -10 -10 1769.79 1281.42
  -5 -10 -11 8855.57 3020.52
  -5 -10 -12 -106.07  734.23
  -5 -10 -13   44.48  727.34
  -5 -11  11  203.05  673.72
   5  11 -10  678.01  635.21
  -5 -11  10  582.47  724.73
   5  11  -9  243.97  695.03
  -5 -11   9  679.65 1088.55
  -5 -11   8 3680.12 1927.75
  -5 -11   8 4975.58 1934.29
  -5 -11   7 7748.84 2338.67
  -5 -11   7 5712.62 1557.04
  -5 -11   640985.66 3837.76
  -5 -11   637382.05 4347.80
  -5 -11   5 1915.02 1683.83
  -5 -11   4 9084.91 4954.51
  -5 -11   3  825.92  783.62
  -5 -11   2  778.68  891.53
  -5 -11   1 3685.85 1940.51
  -5 -11   0 1233.79 1155.99
  -5 -11  -1 1563.91 1148.55
  -5 -11  -2 1242.13 1125.90
  -5 -11  -3 3307.93 1493.39
  -5 -11  -4 1140.51 1475.25
  -5 -11  -5 -121.24  883.74
  -5 -11  -6 1121.95  896.01
  -5 -11  -7  603.35  754.88
  -5 -11  -8 1582.79 1205.27
  -5 -11  -9  909.93 1060.96
  -5 -11 -10 1062.92 1068.35
  -5 -11 -11  289.27  743.63
  -5 -11 -12  896.14 1011.02
  -5 -12   9  906.04 1198.66
  -5 -12   8 2106.13 1336.98
  -5 -12   7  475.97  837.62
  -5 -12   6 2669.88 1378.12
  -5 -12   5 4123.48 2640.70
  -5 -12   4 4989.51 1996.14
  -5 -12   3 2593.88 1592.17
  -5 -12   2 9546.42 2969.63
  -5 -12   1 1043.12 1429.77
  -5 -12   0 2938.18 1346.46
  -5 -12  -1 1970.74 1001.15
  -5 -12  -2 1686.22  968.37
  -5 -12  -4 5312.22 2006.39
  -5 -12  -5  341.02  688.08
  -5 -12  -6  396.93 1120.00
  -5 -12  -7 2287.14 1378.69
  -5 -12  -8 5966.19 1451.34
  -5 -12  -9 3848.00 1358.41
  -5 -12 -10 2792.53 1245.14
  -5 -13   6 3199.62 1585.13
  -5 -13   5  696.86 1096.13
  -5 -13   4 9087.27 1832.23
  -5 -13   3 4807.20 1589.18
  -5 -13   2 2382.32 1325.93
  -5 -13   1 1708.96 1077.73
  -5 -13   0 2244.79 1093.36
  -5 -13  -1 1182.17  836.02
  -5 -13  -2 2109.90 1124.49
  -5 -13  -3 1106.26  884.73
  -5 -13  -4 1281.98  799.14
  -5 -13  -5 1627.18  970.36
  -5 -13  -6 1742.22 1099.23
  -6   7   8  332.60  836.73
  -6   7   7  424.55  743.73
  -6   7   6  888.84 1088.02
   6  -7  -6 2322.04 3397.12
  -6   7   5 1594.65 1316.24
   6  -7  -5 1836.46 2204.87
  -6   7   4 1394.93 1209.87
   6  -7  -4  818.89 2181.33
  -6   7   3 2025.20 1439.15
   6  -7  -3 5273.71 4094.23
  -6   7   2  829.94 1157.74
   6  -7  -2 2835.32 3012.91
  -6   7   1 1093.84 1168.54
   6  -7  -1 5332.97 4103.61
  -6   7   0  105.11  899.55
   6  -7   0 2716.05 2666.31
  -6   7  -1  522.92  967.44
   6  -7   1 1988.42 2339.28
  -6   7  -2  185.95  951.17
   6  -7   2 3900.77 2461.24
  -6   7  -3 1406.00 1077.36
   6  -7   3 1805.12 1903.72
   6  -7   4 4426.57 2788.91
   6  -7   5  978.65 1908.34
  -6   6  10 3609.47 1454.69
  -6   6  10 1406.87 1676.86
  -6   6   9 1366.81 1129.17
  -6   6   9  -14.59  850.04
  -6   6   8 1195.91 1467.88
  -6   6   8  760.97 1249.45
  -6   6   7 1831.63 1373.30
  -6   6   6 2203.37 1429.36
  -6   6   5 1606.76 1077.31
   6  -6  -513357.73 5509.13
  -6   6   4 3438.49 1871.49
  -6   6   3 1059.74 1512.82
   6  -6  -3 2341.23 2601.26
  -6   6   2  191.26 1054.38
   6  -6  -2 2471.65 3106.16
  -6   6   1 5358.32 1810.68
   6  -6  -1 4579.21 3816.77
  -6   6   0 5693.17 2042.26
   6  -6   0 7267.08 4737.89
  -6   6  -1 1418.73 1575.36
   6  -6   1 2654.72 3556.77
  -6   6  -2 8457.68 2586.76
   6  -6   2 8014.99 3653.74
  -6   6  -3 2813.54 1859.83
   6  -6   3 4129.27 3199.68
  -6   6  -4 6466.91 2255.56
   6  -6   4 9334.92 3537.57
  -6   6  -5 3054.73 1930.36
   6  -6   5 1624.32 2224.15
  -6   6  -614275.30 4495.84
   6  -6   616504.33 5830.99
  -6   6  -7 1641.72 1478.49
   6  -6   7 2931.22 2732.15
   6  -6   8 1541.52 1740.12
  -6   5  12 1809.29 2304.95
  -6   5  12 2068.94 1693.25
  -6   5  11 2583.05 1287.85
  -6   5  10 2309.59 1647.19
  -6   5  10  479.54 1012.89
  -6   5   9 1322.39 1236.78
  -6   5   9  611.47  582.96
  -6   5   8 8802.35 3027.16
  -6   5   8 3906.45 4493.02
  -6   5   7  625.30 1025.73
  -6   5   7 2024.85 1202.61
  -6   5   6  305.86  917.91
  -6   5   5 1553.83 1313.15
   6  -5  -5 4832.61 2764.40
  -6   5   4 6155.34 2226.37
   6  -5  -4 2537.29 2699.37
  -6   5   3 2234.52 1678.22
   6  -5  -3 6499.97 3563.75
  -6   5   2 7106.39 1818.31
   6  -5  -2 9661.46 4072.28
  -6   5   1 3554.57 1752.87
   6  -5  -1 3303.51 2194.16
  -6   5   0 2848.29 1871.16
   6  -5   0 5424.42 3129.90
  -6   5  -1 2416.08 1400.92
   6  -5   1  127.64 1840.46
  -6   5  -2 3120.15 1865.58
   6  -5   2 5141.66 2868.69
  -6   5  -3 1393.90 1581.17
   6  -5   3 -707.61 1672.99
  -6   5  -4 7270.92 2638.22
   6  -5   415491.42 4621.49
  -6   5  -5 1262.69 1279.60
   6  -5   5  996.05 1773.30
  -6   5  -6 4230.76 2323.70
   6  -5   6 5093.86 2402.26
  -6   5  -7 4038.73 2385.70
   6  -5   7 1498.73 2137.94
  -6   5  -8 4715.26 2344.50
   6  -5   8 1457.70 1746.86
  -6   5  -9 1571.34 1575.45
   6  -5   9 3232.97 2755.04
  -6   5 -10  245.92 1056.99
   6  -5  10 4528.28 2939.92
   6  -5  11 3264.83 1809.08
  -6   4  13 1005.55  833.31
  -6   4  13  575.48  588.34
  -6   4  12 1032.21 1929.10
  -6   4  12 1565.24 1390.10
  -6   4  11  759.31 1399.14
  -6   4  11 1280.80  923.57
  -6   4  10 1028.62 1370.69
  -6   4  10   72.24  795.84
  -6   4   9 3507.34 2043.52
  -6   4   9 1463.54 1853.65
  -6   4   810409.08 3411.40
  -6   4   8 3669.15 4041.45
  -6   4   7 6033.28 2193.51
  -6   4   7 5272.68 2268.89
  -6   4   6  540.54  873.85
  -6   4   5  937.30 1413.10
   6  -4  -5 2998.08 2909.25
  -6   4   4  540.18 1213.74
   6  -4  -4 1525.87 2249.00
  -6   4   3 2981.11 1616.98
   6  -4  -3 3848.66 2731.63
  -6   4   2 3063.06 1516.77
   6  -4  -2 4598.69 3088.95
  -6   4   1 1933.72 1579.98
   6  -4  -1  994.94 1595.24
  -6   4   0 1135.47 1563.07
   6  -4   0 1516.64 2172.10
  -6   4  -1 1627.71 1241.41
   6  -4   1 5764.61 2754.99
  -6   4  -2 2457.06 2119.04
   6  -4   2 1263.94 1576.71
  -6   4  -3 1513.34 1364.22
   6  -4   3 1498.62 2204.42
  -6   4  -4 2600.53 1953.19
   6  -4   4 1473.36 2077.78
  -6   4  -5 3384.06 2011.61
   6  -4   5 3572.43 2184.33
  -6   4  -6 1273.11 1746.56
   6  -4   6 2694.06 2245.77
  -6   4  -7 2148.35 1634.63
   6  -4   7 2980.67 2504.22
  -6   4  -8 3277.46 1812.19
   6  -4   8 3802.25 2456.30
  -6   4  -9 2250.26 1408.47
   6  -4   9 2603.43 2310.29
  -6   4 -10 5245.31 1927.97
   6  -4  10 5245.38 2556.04
  -6   4 -11 2324.25 1468.70
   6  -4  11 2036.47 2242.14
  -6   4 -12 2743.73 1582.30
   6  -4  12 1826.49 1901.42
  -6   4 -13   88.45  780.47
   6  -4  13  471.42 1039.63
  -6   3  14  642.96 1028.57
  -6   3  13 5522.76 1788.38
  -6   3  12  583.82 1229.66
  -6   3  11  532.50 1301.68
  -6   3  11  653.45  327.43
  -6   3  10 2905.15 1609.97
  -6   3  10 1024.21 2405.35
  -6   3   9  804.63 1724.11
  -6   3   8 3190.32 1543.69
  -6   3   8  578.67  496.65
  -6   3   7 3825.77 1555.94
  -6   3   7 1378.79  986.17
  -6   3   6 6704.84 2017.06
  -6   3   5 2044.51 1729.99
   6  -3  -5 1277.78 1593.43
  -6   3   4  455.77 1001.41
   6  -3  -4 1630.29 2378.45
  -6   3   3  452.75  954.72
   6  -3  -3  603.92 1741.90
  -6   3   2 1654.29 1641.87
   6  -3  -2 2440.66 2491.19
  -6   3   1 1179.77 1241.20
   6  -3  -1 3850.18 2725.38
  -6   3   0 7437.59 2304.39
   6  -3   0 5893.83 3576.31
  -6   3  -1  764.89 1322.81
   6  -3   1   43.47 1456.45
  -6   3  -2 2675.87 2026.28
   6  -3   2 1376.69 2161.02
  -6   3  -3 7517.90 2571.50
   6  -3   311614.18 3681.82
  -6   3  -4 3984.95 1844.01
   6  -3   4 5049.80 2326.56
  -6   3  -5 2670.81 1746.05
   6  -3   5 1760.74 1676.85
  -6   3  -6  308.23 1107.91
   6  -3   6 1571.33 1412.96
  -6   3  -711064.70 2672.42
   6  -3   7 9902.71 3083.59
  -6   3  -8 1278.10 1432.08
   6  -3   8 1206.72 1664.38
  -6   3  -9 2558.73 1667.67
   6  -3   9 2477.08 1997.26
  -6   3 -10 2587.91 1650.25
   6  -3  10 2505.40 1649.36
  -6   3 -11  751.67  976.32
   6  -3  11 1056.19 1025.98
   6  -3  12 2441.79 1840.38
  -6   3 -13  842.62 1038.51
   6  -3  13 -107.13 1220.26
  -6   3 -14 2265.01 1374.70
   6  -3  14 2182.34 1513.26
  -6   2  15 9367.25 2413.26
  -6   2  14 4970.84 1717.32
  -6   2  13 1832.34 1413.87
  -6   2  12 2410.62 1499.57
  -6   2  11  890.82 1210.18
  -6   2  10  731.31  848.28
  -6   2  10  466.04  631.19
   6  -2  -9 1267.65  852.48
  -6   2   9 5402.46 1951.49
  -6   2   9  549.61 1057.82
  -6   2   8  662.53  852.08
  -6   2   8  822.74  733.53
  -6   2   7  149.23  850.85
  -6   2   7  992.00 1353.64
  -6   2   6 2916.27 1042.04
  -6   2   6 4930.63 1951.63
  -6   2   5 1838.20 1018.07
  -6   2   5  106.12  886.49
   6  -2  -5 3793.18 2377.56
  -6   2   4 1532.41  941.76
  -6   2   4 5585.10 2221.75
   6  -2  -4 6234.75 3003.17
  -6   2   3 2283.56  949.49
  -6   2   3 5255.31 2092.64
   6  -2  -3 3095.56 2509.92
  -6   2   2  597.65  624.83
  -6   2   2 1691.84 1312.62
   6  -2  -2 1780.27 1582.59
  -6   2   110809.42 2191.94
  -6   2   110206.59 3084.23
   6  -2  -1 9343.58 3413.62
  -6   2   014286.40 2741.00
  -6   2   015304.09 3689.45
   6  -2   014449.49 4291.03
  -6   2  -1 4811.09 1088.83
  -6   2  -1 6793.74 2600.16
   6  -2   1 4798.40 2672.18
  -6   2  -2 4472.39 1027.45
  -6   2  -2 5512.56 1969.59
   6  -2   2 8737.04 3353.29
  -6   2  -3 5161.52 1197.94
  -6   2  -3 4464.44 1836.70
   6  -2   3 5607.59 2724.57
  -6   2  -412239.52 2356.47
  -6   2  -421438.50 4514.02
   6  -2   419948.48 4729.81
  -6   2  -5 2991.37  933.16
  -6   2  -5 2407.60 1596.63
   6  -2   5 6896.28 2706.78
  -6   2  -612481.89 1750.65
  -6   2  -613788.81 2806.71
   6  -2   617696.79 3813.21
  -6   2  -7 8913.06 1253.14
  -6   2  -712221.59 2543.97
   6  -2   711387.00 2551.81
  -6   2  -8  317.52  494.03
  -6   2  -8 -355.43  901.89
   6  -2   8 3827.42 1927.37
  -6   2  -9  302.51  508.73
  -6   2  -9 1473.38 1266.23
   6  -2   9  181.79  966.14
  -6   2 -10 3203.88 1097.66
  -6   2 -10 3639.35 1587.50
   6  -2  10 3766.03 1963.41
  -6   2 -11 3907.06 1156.42
   6  -2  11 7718.74 2638.74
  -6   2 -12 1408.39  911.90
  -6   2 -12 1429.47 1669.20
   6  -2  12  900.47 1439.22
  -6   2 -13 1586.10  702.83
  -6   2 -13 2930.48 1705.73
   6  -2  13 3369.63 2327.14
  -6   2 -14   60.61  479.19
  -6   2 -14 1064.84 1258.04
   6  -2  14 1767.90 1309.56
  -6   2 -15  570.76  519.76
  -6   2 -15  786.79 1089.31
   6  -2  15 1335.98 1522.87
  -6   2 -16  658.06  596.37
   6  -1 -15 1612.71 1735.02
  -6   1  15 2901.17 1415.47
   6  -1 -14  102.43  590.00
  -6   1  14 1615.89 1513.32
   6  -1 -13 1700.39 1204.82
  -6   1  13 3967.04 2008.11
   6  -1 -12  162.04  339.86
  -6   1  12  631.17  961.89
   6  -1 -11  857.03  861.45
  -6   1  11 2965.23 1443.94
   6  -1 -10 1208.03  712.18
  -6   1  10 2480.98 1472.84
   6  -1  -9  683.78  662.36
  -6   1   9 3274.99 1758.06
   6  -1  -8  783.23  643.43
  -6   1   8 1682.91 1055.58
  -6   1   8  319.58  793.21
   6  -1  -7 1865.12  871.06
  -6   1   7 1745.37 1158.28
  -6   1   7 1071.30  944.27
  -6   1   6  772.11 1026.43
  -6   1   5 5447.13 1286.62
  -6   1   5 5320.26 2617.11
   6  -1  -5 1898.86 1381.88
  -6   1   4 7720.18 1427.94
  -6   1   414490.43 3614.18
   6  -1  -4 7854.22 2693.95
  -6   1   3 9032.19 2439.91
  -6   1   315776.36 5197.18
   6  -1  -316623.95 3535.73
  -6   1   2 8128.97 1574.56
  -6   1   2 9080.14 2409.92
   6  -1  -2 9719.93 2738.43
  -6   1   117039.56 3977.80
  -6   1   120505.95 3518.85
   6  -1  -122595.12 4519.74
  -6   1   0  860.45  861.78
  -6   1   0 1194.68 1771.98
   6  -1   0  840.73 1768.75
  -6   1  -1 1616.35  849.10
  -6   1  -1  632.61 1128.33
   6  -1   1  801.37 1317.59
  -6   1  -2  906.07  715.64
  -6   1  -2 2361.48 1946.52
   6  -1   2 2491.10 2082.49
  -6   1  -3 1135.89  720.57
  -6   1  -3 2279.99 2196.99
   6  -1   3 4298.89 2339.29
  -6   1  -4 5801.52 1455.07
  -6   1  -4 6960.34 2203.37
   6  -1   4 6728.53 2716.11
  -6   1  -5 1862.88  838.53
  -6   1  -5  484.39 1095.57
   6  -1   5 1446.47 1727.91
  -6   1  -622315.76 4089.20
  -6   1  -619657.66 4127.92
   6  -1   626222.36 5389.52
  -6   1  -7  631.64  574.20
  -6   1  -7 1240.80 1302.93
   6  -1   7  228.78 1117.83
  -6   1  -8  769.25  723.10
  -6   1  -8  -59.31  874.25
   6  -1   8 2087.48 1727.89
  -6   1  -9 1555.97  886.44
   6  -1   9 1089.67  978.16
  -6   1 -10 1076.20  576.29
  -6   1 -10 4930.89 1559.10
   6  -1  10 3701.89 1728.79
  -6   1 -1117181.27 1976.27
  -6   1 -1114607.44 2739.61
   6  -1  1117314.23 2615.08
  -6   1 -12  947.48  847.09
  -6   1 -12  568.46  887.63
   6  -1  12 1285.14 1225.13
  -6   1 -13 1278.87  850.01
  -6   1 -13  872.66 1176.23
   6  -1  13 1084.61  964.99
  -6   1 -14  465.14  584.14
  -6   1 -14  583.38  724.13
   6  -1  14 1033.22 1015.76
  -6   1 -15 2667.84 1355.50
  -6   1 -15 1957.37 1272.83
   6  -1  15 5115.85 2392.44
  -6   1 -16 1249.67  745.78
  -6   1 -16   -7.89  748.20
   6  -1  16  188.17  819.03
  -6   1 -17 2281.22 1275.18
  -6   1 -17   -6.76  463.88
   6   0 -16 3928.71 3168.87
   6   0 -15  854.52 1002.64
  -6   0  15   73.93  767.63
   6   0 -14 3696.88 2306.21
  -6   0  14 4463.46 3116.80
   6   0 -13 3082.41 1691.68
  -6   0  13 3714.09 1899.38
   6   0 -12 1193.16 1377.09
  -6   0  12 2187.27 1772.25
   6   0 -11 4483.58 2852.40
  -6   0  11 4857.11 2051.12
   6   0 -10 2121.70 1158.73
  -6   0  10 2612.46 1716.46
   6   0  -9 1018.25  517.08
  -6   0   9 3774.64 1780.60
   6   0  -8 1989.42 1002.50
  -6   0   8 3387.45 1791.44
  -6   0   8  328.90  507.99
   6   0  -710718.41 3998.58
  -6   0   7 9961.05 2898.17
  -6   0   7 4286.38 1019.45
   6   0  -6 5632.13 2102.82
  -6   0   6 8952.07 2366.56
   6   0  -6 3013.50 1882.25
  -6   0   5   68.07 1606.17
   6   0  -5   82.35 1044.59
  -6   0   416628.94 2650.38
  -6   0   412813.00 2705.70
   6   0  -414152.05 3164.45
  -6   0   3 2949.00 1374.14
  -6   0   3 5295.18 2068.94
   6   0  -3 2914.91 2063.93
  -6   0   213864.38 2013.69
  -6   0   216250.78 5277.92
   6   0  -212971.49 2793.17
  -6   0   114018.33 1968.77
  -6   0   114540.20 2369.41
   6   0  -120046.45 3270.93
  -6   0   0 2436.12 1189.46
  -6   0   0 2200.28 1299.60
   6   0   0 4526.31 1934.99
  -6   0  -1  287.63  969.74
  -6   0  -1 1711.17 1767.21
   6   0   1  525.56  842.58
  -6   0  -2 1336.63  966.20
  -6   0  -2 -110.42 1020.46
   6   0   2 1892.26 1800.10
  -6   0  -311290.72 1787.30
  -6   0  -314206.57 2424.16
   6   0   3 7145.18 2121.23
  -6   0  -4 8382.21 1467.40
  -6   0  -4 6731.70 1979.24
   6   0   4 8049.60 2088.31
  -6   0  -5 8400.03 1739.54
  -6   0  -5 9074.76 2262.33
   6   0   5 8678.43 2329.13
  -6   0  -6 3297.82 1294.35
  -6   0  -6 2870.40 1548.49
   6   0   6 3870.20 1797.09
  -6   0  -7 1026.93 1082.29
   6   0   7  860.96 1439.38
  -6   0  -8 1533.07 1167.43
  -6   0  -8 2235.02 1125.22
   6   0   8 2107.60 1474.02
  -6   0  -9 1631.04 1133.07
  -6   0  -9 1674.29 1186.45
   6   0   9 2230.51 1502.49
  -6   0 -10 8558.44 1692.87
  -6   0 -10 8126.18 1757.33
   6   0  10 8816.12 2157.09
  -6   0 -11  970.27  987.67
  -6   0 -11  362.79  790.70
   6   0  11 1573.44 1273.61
  -6   0 -12 1680.41 1141.21
  -6   0 -12 1663.09 1204.00
   6   0  12 1405.85 1113.37
  -6   0 -13 3972.77 1401.18
  -6   0 -13 6582.26 2261.24
   6   0  13 9235.40 2674.03
  -6   0 -14 6375.30 1705.09
  -6   0 -14 4818.91 1441.51
   6   0  14 5565.24 2028.65
  -6   0 -15  506.94  665.86
   6   0  15 2394.90 1888.51
  -6   0 -16  621.15  884.55
  -6   0 -16  747.88  527.70
   6   0  16 1330.06 1252.54
  -6   0 -17 1204.43  953.29
  -6   0 -17  -19.19  575.42
   6   1 -16  474.08  616.75
  -6  -1  16 1961.50 1370.15
   6   1 -15 7799.23 5190.61
  -6  -1  1512398.61 3771.55
   6   1 -14 7152.56 3426.94
  -6  -1  1410650.80 2350.66
   6   1 -13 2860.12 2360.20
  -6  -1  13 2720.69 1522.64
   6   1 -12 4691.75 2572.86
  -6  -1  12 6751.58 1651.32
   6   1 -11 1309.44 1434.48
  -6  -1  11 3064.06 1620.55
   6   1 -10  577.67  596.26
  -6  -1  10  995.29  883.61
   6   1  -9 5795.38 2461.12
  -6  -1   9 7987.46 2497.40
   6   1  -8 6468.56 2741.93
  -6  -1   8 4594.99 2131.64
   6   1  -7 1652.98 1256.01
  -6  -1   7 3963.99 2287.88
   6   1  -6  773.29  913.90
  -6  -1   6 1919.01 1752.86
   6   1  -6  533.39  891.79
  -6  -1   519207.49 3230.29
   6   1  -5 9019.40 2495.70
  -6  -1   4 3785.97 1489.82
  -6  -1   4 4737.51 1685.95
   6   1  -4 4337.81 1836.57
  -6  -1   323506.40 2770.61
  -6  -1   316986.78 2680.70
   6   1  -318303.39 2720.17
  -6  -1   2 2503.09 2082.69
  -6  -1   2  469.22  889.79
   6   1  -2 1176.20 1221.44
  -6  -1   113283.91 1980.28
  -6  -1   1 9330.53 1901.46
   6   1  -113978.21 2352.60
  -6  -1   0 1988.17 1388.25
  -6  -1   0  348.00  878.05
   6   1   0 1043.20 1120.18
  -6  -1  -1  328.83  772.89
  -6  -1  -1 1376.00 1215.17
   6   1   1 3390.94 1555.21
  -6  -1  -211319.04 1855.44
  -6  -1  -211503.88 2083.09
   6   1   2 8594.51 1890.56
  -6  -1  -3 2554.25 1297.12
  -6  -1  -3 4264.53 1465.33
   6   1   3 4199.22 1534.93
  -6  -1  -4  112.28  741.99
  -6  -1  -4  789.31 1348.92
   6   1   4 1139.82 1196.20
  -6  -1  -5 3786.92 1540.89
   6   1   5 5993.45 1667.17
  -6  -1  -6 2688.97 1295.56
  -6  -1  -6  419.99  934.55
   6   1   6  827.44  877.04
  -6  -1  -7 9857.00 2421.97
  -6  -1  -713450.69 3218.21
   6   1   711193.80 2703.07
  -6  -1  -8 5384.24 2689.65
  -6  -1  -8 6660.40 1733.20
   6   1   8 8452.67 2056.82
  -6  -1  -916983.24 2573.92
  -6  -1  -913227.46 2318.53
   6   1   917066.34 2659.41
  -6  -1 -10  -42.89  714.44
  -6  -1 -10  887.47  801.82
   6   1  10  793.35  831.27
  -6  -1 -11  200.27  863.04
  -6  -1 -11 2543.58 1545.31
   6   1  11  258.90  741.09
  -6  -1 -12  305.12  698.33
  -6  -1 -12  424.59  808.89
   6   1  12  -36.00  820.26
  -6  -1 -1317149.24 2414.23
   6   1  1320611.58 2452.10
  -6  -1 -14 6149.82 2005.26
  -6  -1 -14 3776.85 1639.25
   6   1  14 6486.63 2033.07
  -6  -1 -15  780.42  818.76
  -6  -1 -15  563.11  476.45
   6   1  15 1145.06  947.27
  -6  -1 -16  910.82  992.46
   6   1  16 1019.57 1187.77
  -6  -1 -17 1286.71 1129.48
   6   1  17 2828.66 1209.09
   6   2 -16 8098.49 3499.63
   6   2 -15  521.07  470.70
  -6  -2  15  921.12 1289.70
   6   2 -14 1748.73 1034.86
  -6  -2  14  659.06 1295.80
   6   2 -13 2012.58 1382.95
  -6  -2  13 1414.86  968.37
   6   2 -1210181.83 4860.30
  -6  -2  12 8694.14 3988.36
   6   2 -11  142.53  596.73
  -6  -2  11 2295.32 1674.57
   6   2 -10  343.75  489.01
  -6  -2  10  520.48 1013.54
   6   2  -9 4494.25 2137.58
  -6  -2   9 3459.25 1662.37
   6   2  -8 6858.21 2164.11
  -6  -2   8 5993.66 1890.88
   6   2  -7  593.56  845.38
  -6  -2   7 1415.51  984.03
   6   2  -6 5092.87 1992.02
  -6  -2   6 5248.92 1949.12
   6   2  -520098.95 2616.09
  -6  -2   524123.92 3645.43
  -6  -2   4 1737.93 1353.50
  -6  -2   4 2318.71 1514.18
  -6  -2   315081.31 2525.74
  -6  -2   311241.91 5072.13
  -6  -2   211651.88 2205.99
  -6  -2   2 9889.79 1624.99
   6   2  -213400.68 1827.72
  -6  -2   118342.00 2501.53
  -6  -2   120441.03 2545.37
   6   2  -118896.91 2071.03
  -6  -2   039523.66 3936.88
  -6  -2   037099.90 3648.89
   6   2   040711.69 3484.75
  -6  -2  -128801.52 4627.62
  -6  -2  -130831.58 3542.84
   6   2   132234.68 2924.56
  -6  -2  -2 3737.75 1417.54
  -6  -2  -2 4727.72 1575.56
   6   2   2 3732.44 1062.46
  -6  -2  -3 5664.18 1649.15
   6   2   3 6984.78 1460.92
  -6  -2  -417750.55 2384.83
  -6  -2  -412497.19 1959.20
   6   2   417800.97 2066.86
  -6  -2  -5  848.73 1184.77
  -6  -2  -5 1186.83 1330.16
   6   2   5 2298.20 1215.32
  -6  -2  -6  609.04  872.62
  -6  -2  -6 1106.14 1342.53
   6   2   6 1096.67 1043.48
  -6  -2  -714693.97 2594.04
  -6  -2  -714064.87 2393.67
   6   2   714056.19 2273.61
  -6  -2  -8   94.96  878.76
  -6  -2  -8 1657.69  944.85
   6   2   8   94.05  623.78
  -6  -2  -9 2680.44 1436.41
  -6  -2  -9 3102.48 1297.96
   6   2   9 5761.29 1913.30
  -6  -2 -10 1749.49 1018.13
  -6  -2 -10 4248.21 1511.49
   6   2  10 6891.36 1719.94
  -6  -2 -11 4688.07 1457.03
  -6  -2 -11  831.95  694.72
   6   2  11 4563.71 1346.50
  -6  -2 -12   -9.04  690.20
  -6  -2 -12  855.66  853.57
   6   2  12 2130.77 1327.93
  -6  -2 -13  171.76  719.91
  -6  -2 -13  867.57 1113.64
   6   2  13   77.59  732.15
  -6  -2 -14  748.45  767.01
  -6  -2 -14  528.74  587.52
   6   2  14  521.17  697.18
  -6  -2 -15 1263.76  963.36
   6   2  15  235.68  478.18
  -6  -2 -16  845.81 1263.62
   6   2  16  801.32 1159.58
  -6  -2 -17  233.14  759.68
   6   2  17 2522.59 1408.27
   6   3 -16  960.25 1124.06
   6   3 -15  271.85  572.57
  -6  -3  15 1637.06 1234.71
  -6  -3  14 3402.10 1855.79
  -6  -3  1313623.35 3394.82
  -6  -3  1213675.62 2585.82
   6   3 -11 2055.34 1154.45
  -6  -3  11 3192.58 1901.20
   6   3 -10 2202.11 1374.67
  -6  -3  10 1440.40 1043.54
   6   3  -9 3191.58 1735.22
  -6  -3   9 4548.75 2235.69
   6   3  -8 8206.96 2581.25
  -6  -3   8 7476.59 2120.20
   6   3  -7 1802.82 1152.61
  -6  -3   7 2184.95 1409.43
   6   3  -6 3263.25 1320.71
  -6  -3   6 2767.88 1421.07
   6   3  -5 1518.49 1481.01
  -6  -3   5 3783.93 1533.25
  -6  -3   4 2601.97 1975.17
  -6  -3   4  961.62  967.53
  -6  -3   320181.04 2974.68
  -6  -3   323132.49 2863.54
  -6  -3   223981.29 2967.06
  -6  -3   222473.13 2879.14
  -6  -3   1 2670.09 1536.85
  -6  -3   1 1513.17 1033.51
  -6  -3   0 9282.17 1928.78
  -6  -3   010292.00 1910.86
  -6  -3  -1 9802.00 2239.37
   6   3   1 5431.07  851.46
  -6  -3  -2  589.80  834.72
  -6  -3  -2 1253.91 1004.84
   6   3   2  377.00  341.25
  -6  -3  -3 1500.46  966.24
  -6  -3  -3  332.73  825.89
   6   3   3  460.80  383.60
  -6  -3  -4 6749.35 1749.08
  -6  -3  -4 5995.01 1656.82
   6   3   4 6353.62 1097.68
  -6  -3  -5 4372.87 1722.38
  -6  -3  -5 3028.42 1157.96
   6   3   5 1741.68  740.19
  -6  -3  -624485.68 3234.70
  -6  -3  -617403.71 2552.47
   6   3   619018.07 2342.94
  -6  -3  -7 4600.96 1846.98
  -6  -3  -7 4263.18 1205.42
   6   3   7 3292.53 1346.29
  -6  -3  -8 1494.49 1088.70
  -6  -3  -8  569.63  706.25
   6   3   8 1229.32  606.13
  -6  -3  -9  210.36  782.62
  -6  -3  -9 1655.36 1025.82
   6   3   9 1086.62  973.54
  -6  -3 -1018767.25 2432.34
  -6  -3 -1017996.85 2190.54
   6   3  1015935.74 3417.66
  -6  -3 -11 5684.99 1723.05
  -6  -3 -11 3553.39 1178.41
   6   3  11 3829.23 1873.79
  -6  -3 -12  572.98  702.91
  -6  -3 -12  339.52  512.27
   6   3  12 1097.37  941.93
  -6  -3 -13 2159.72 1456.58
   6   3  13 2076.49  975.71
  -6  -3 -14  743.73 1147.65
   6   3  14 2054.70 1090.72
  -6  -3 -15 1003.66 1004.40
   6   3  15 1185.54 1101.95
  -6  -3 -16  972.12  993.99
   6   3  16 1496.54 1152.45
   6   3  17  163.56  724.90
   6   3  18  421.93  684.39
   6   4 -15 1536.62 1459.04
  -6  -4  15 1662.59 1063.63
   6   4 -14  187.00  650.88
  -6  -4  14 1347.99  991.98
   6   4 -13 1736.63 1331.86
  -6  -4  13 2804.72 1691.33
   6   4 -12 1368.55  839.56
  -6  -4  12 1350.44 1021.78
   6   4 -11  317.60  551.23
  -6  -4  11  740.38  908.34
   6   4 -10  453.35  404.87
  -6  -4  10 1569.18 1340.30
   6   4  -9  321.93  583.66
  -6  -4   9 1405.98 1335.03
   6   4  -8 -117.05  688.58
  -6  -4   8 2029.39 1582.57
   6   4  -7  559.35  624.37
  -6  -4   7 1491.54 1318.45
   6   4  -6 2192.76 1131.24
  -6  -4   6 1703.52 1379.52
   6   4  -5 4010.04 2140.13
  -6  -4   5 3328.36 1421.61
  -6  -4   421429.68 3427.64
  -6  -4   413189.89 2250.00
  -6  -4   3 4019.02 2122.80
  -6  -4   3 1575.51 1306.06
  -6  -4   278086.99 4691.26
  -6  -4   113216.08 3355.65
  -6  -4   011075.61 2226.33
  -6  -4   012463.48 1879.01
  -6  -4  -1 2264.41 1890.57
  -6  -4  -1 1884.79 1484.31
  -6  -4  -234956.38 5151.31
  -6  -4  -236033.62 3152.42
  -6  -4  -3 9316.90 1884.75
  -6  -4  -310783.95 1697.79
  -6  -4  -4 1420.67 1576.45
  -6  -4  -4 1061.05  935.78
   6   4   4  349.54  428.91
  -6  -4  -5  911.45  950.15
  -6  -4  -5 1434.59  945.84
   6   4   5  972.02  697.60
  -6  -4  -6 2490.36 1620.04
  -6  -4  -6 1316.89  870.64
   6   4   6  798.68  788.60
  -6  -4  -7  631.63  800.84
  -6  -4  -7  -35.69  481.90
   6   4   7  284.92  451.81
  -6  -4  -8 9409.66 2445.95
  -6  -4  -811080.04 2393.67
   6   4   8 9582.22 2120.04
  -6  -4  -9 2050.35 1340.14
  -6  -4  -9 2000.95  871.20
   6   4   9  711.10  767.57
  -6  -4 -1022641.30 3054.74
  -6  -4 -1015972.39 1833.32
   6   4  1019373.23 1949.95
  -6  -4 -11 1306.20 1146.06
   6   4  11 1156.29  797.61
  -6  -4 -12 2984.51 1743.03
   6   4  12 1270.67  919.36
  -6  -4 -13 8713.09 1894.43
   6   4  13 7583.26 3069.57
  -6  -4 -14 6803.03 2254.41
   6   4  14 7153.28 2109.75
  -6  -4 -15 3147.09 1890.68
   6   4  15 4034.74 1794.65
  -6  -4 -16 2965.46 1551.49
   6   4  16  909.91 1086.42
   6   4  17 2206.71 1613.22
   6   4  18  -68.68  633.31
   6   5 -15  583.90  538.61
  -6  -5  15 1236.71 1221.41
   6   5 -14 1886.09 1695.64
  -6  -5  14   50.33  867.51
   6   5 -13  379.95  837.14
  -6  -5  13  616.07  919.18
   6   5 -12 2416.93 1366.10
  -6  -5  12 3432.89 1596.80
   6   5 -11  589.24  512.38
  -6  -5  11    0.72  863.11
   6   5 -10 8867.51 2451.52
  -6  -5  1014263.86 2700.20
   6   5  -9 2011.61 1036.85
  -6  -5   9 3054.13 1425.96
   6   5  -8 5068.91 2453.18
  -6  -5   8 5385.52 1685.08
   6   5  -7 7873.44 3487.32
  -6  -5   710602.68 2155.65
   6   5  -6 3696.07 1894.35
  -6  -5   6 5432.10 1737.90
   6   5  -511836.58 2704.78
  -6  -5   513532.53 3096.81
  -6  -5   4 7779.56 2191.61
  -6  -5   313841.25 3062.21
  -6  -5   3 8517.62 1719.06
  -6  -5   2 7551.23 2036.10
  -6  -5   2 7015.12 1763.56
  -6  -5   1 2553.08 1725.12
  -6  -5   1 1101.51  733.24
  -6  -5   041436.55 4124.90
  -6  -5   041236.22 5657.74
  -6  -5  -1 3290.27 1761.75
  -6  -5  -1 4342.34 1386.42
  -6  -5  -239075.63 7439.92
  -6  -5  -236570.63 3848.42
  -6  -5  -318334.13 2763.59
  -6  -5  -315340.76 2621.70
  -6  -5  -4 7349.92 1795.30
  -6  -5  -4 5308.10 1255.26
  -6  -5  -5  875.91 1294.92
  -6  -5  -5 1852.10 1190.35
   6   5   5  324.18  412.55
  -6  -5  -6  753.08  900.12
  -6  -5  -6  884.94  753.32
   6   5   6  148.63  263.71
  -6  -5  -7 5959.35 1742.11
  -6  -5  -7 4929.23 1092.11
   6   5   7 3928.22 1256.21
  -6  -5  -8 1223.52 1285.05
  -6  -5  -8  458.19  638.44
   6   5   8 1210.57  766.40
  -6  -5  -9 2930.04 1501.20
   6   5   9  881.05  703.30
  -6  -5 -10 3465.25 1704.56
   6   5  10 1964.87 1053.26
  -6  -5 -11 1030.64 1384.91
   6   5  11  860.24  681.21
  -6  -5 -12  357.79  710.82
   6   5  12  449.43  795.49
  -6  -5 -1315618.52 3674.03
   6   5  1310637.79 4604.61
  -6  -5 -1411608.28 2452.28
   6   5  1411450.65 3049.81
  -6  -5 -15  848.56 1116.25
   6   5  15  178.65  626.31
   6   5  16 1008.15  877.71
   6   5  17 1437.96  969.28
   6   6 -14 2206.08 1571.19
  -6  -6  14 1127.14 1163.92
   6   6 -13  920.11  907.85
  -6  -6  13 1018.31 1080.26
   6   6 -12 5904.88 3142.28
  -6  -6  12 7527.60 2247.92
   6   6 -11 1018.80 1021.67
  -6  -6  11  371.44  732.98
   6   6 -10 1058.07 1253.91
  -6  -6  10 2087.22 1334.31
   6   6  -9  935.90  949.74
  -6  -6   9 2312.59 1200.72
   6   6  -8 8426.44 3459.45
  -6  -6   810500.56 2172.84
   6   6  -7 8122.28 3568.45
   6   6  -6 8881.84 4256.76
  -6  -6   524071.02 4665.69
  -6  -6   4 5539.02 2622.52
  -6  -6   4 3922.85 3719.53
  -6  -6   3 6275.60 2245.97
  -6  -6   3 1413.80  992.34
  -6  -6   2 5407.53 2192.32
  -6  -6   2 4145.78 1215.11
  -6  -6   1 1528.44 1623.75
  -6  -6   1 1191.66  750.35
  -6  -6   0 1097.42 1579.03
  -6  -6   0  829.69  978.25
  -6  -6  -111361.88 2842.04
  -6  -6  -1 9915.58 1505.62
  -6  -6  -212628.56 3207.05
  -6  -6  -2 8943.62 1420.59
  -6  -6  -3 1415.23 1071.43
  -6  -6  -3 2280.35 1048.72
  -6  -6  -4 8327.30 2298.10
  -6  -6  -4 5165.86 1076.83
  -6  -6  -5 1208.98 1422.29
  -6  -6  -5  980.28  589.18
  -6  -6  -616059.71 3429.71
  -6  -6  -615771.76 2952.59
  -6  -6  -716928.08 2893.48
  -6  -6  -8 1311.37 1001.75
   6   6   8  957.13  659.78
  -6  -6  -9 2262.44 1516.85
   6   6   9  789.73  669.59
  -6  -6 -10 3831.62 1714.04
   6   6  10 2241.87 1025.17
  -6  -6 -11 1868.87 1435.13
   6   6  11 2623.71 1191.32
  -6  -6 -12 1371.51 1183.97
   6   6  12  281.68  497.43
  -6  -6 -13 3528.03 2004.31
   6   6  13  234.27  513.26
  -6  -6 -14  930.48  866.55
   6   6  14 2700.71 1368.16
  -6  -6 -15 7766.60 1804.10
   6   6  15 5487.63 1692.16
   6   6  16 4386.90 1435.35
   6   6  17  538.64  870.21
  -6  -7  14  747.68  759.35
   6   7 -13 2928.76 1701.46
  -6  -7  13 5513.74 2519.18
   6   7 -12 3719.92 1554.00
  -6  -7  12 2161.15 1843.17
   6   7 -11 3652.30 2177.47
  -6  -7  11 5628.39 2114.37
   6   7 -10  813.98  649.78
  -6  -7  10 2529.46 1315.27
   6   7  -9  665.85 1104.10
  -6  -7   9  577.57  573.57
   6   7  -8 -166.18  931.83
  -6  -7   8 1618.42 1141.51
   6   7  -7 2544.82 1760.86
  -6  -7   7 3838.23 1394.10
   6   7  -6 5946.40 1639.86
  -6  -7   6 8709.59 1973.77
  -6  -7   5 2375.77 1947.45
  -6  -7   5 5006.05 1794.65
  -6  -7   4 1202.27 1231.88
  -6  -7   4  670.00  736.43
  -6  -7   3 1256.27 1260.89
  -6  -7   3  827.30  915.56
  -6  -7   2  943.78 1291.80
  -6  -7   2 1666.66  881.77
  -6  -7   1 7151.60 2180.82
  -6  -7   1 5638.64 1445.24
  -6  -7   0 1961.63 1981.59
  -6  -7   0  740.34  685.62
  -6  -7  -1 1731.60 1900.04
  -6  -7  -1 1915.98  916.40
  -6  -7  -2  584.94 1052.04
  -6  -7  -2  272.70  405.11
  -6  -7  -3 2187.34 1454.18
  -6  -7  -3 1627.12  674.36
  -6  -7  -4 1532.06 1792.56
  -6  -7  -4  116.71  410.07
  -6  -7  -5 1034.54  989.25
  -6  -7  -6 7605.88 1949.83
  -6  -7  -7 1386.43 1801.85
  -6  -7  -8 2620.61 1554.19
  -6  -7  -9 4704.27 2332.18
  -6  -7 -10 2955.78 1972.01
  -6  -7 -11 3180.19 1653.09
  -6  -7 -12 1447.85 1437.92
  -6  -7 -13 1264.13  942.15
  -6  -7 -14 3153.07 1762.99
   6   8 -12  763.94 1047.67
   6   8 -11 1061.03 1127.46
  -6  -8  11 1815.71 1383.04
   6   8 -10  583.72  957.89
  -6  -8  10  713.81  905.15
   6   8  -9 1121.15 1697.56
  -6  -8   9 1774.49 1365.08
   6   8  -8  695.30  527.60
  -6  -8   8  426.63  825.35
   6   8  -7 3711.80 1435.32
  -6  -8   7 3181.93 1575.49
  -6  -8   6 1380.01  848.95
  -6  -8   5 1951.75 1618.46
  -6  -8   5 2587.19 1335.89
  -6  -8   4 5230.92 2191.27
  -6  -8   4 4869.35 1725.72
  -6  -8   3 1639.49 1259.87
  -6  -8   217323.41 2931.54
  -6  -8   218772.93 2187.96
  -6  -8   1 2294.27 1702.37
  -6  -8   1 5241.27 1400.54
  -6  -8   0 2143.64 1739.88
  -6  -8   0 2371.78 1271.67
  -6  -8  -1 4996.16 1976.37
  -6  -8  -1 4509.90 2099.76
  -6  -8  -2 1508.02 1425.06
  -6  -8  -3 4303.13 1574.66
  -6  -8  -4 2095.00 1321.48
  -6  -8  -5 3925.44 1447.92
  -6  -8  -6 1089.10 1440.21
  -6  -8  -7 1843.45 1170.63
  -6  -8  -8 2193.24 1321.44
  -6  -8  -9 9513.96 1895.86
  -6  -8 -10  607.50 1132.49
  -6  -8 -11 2561.45 1508.20
  -6  -8 -12 2346.69 1457.98
  -6  -8 -13 2235.96 1335.19
  -6  -9  12  736.56  997.58
[truncated: 4,138,846 more chars]
